# Supplementary material for: 2-(4-Chloro­phen­yl)-2-oxoethyl 2,4-di­fluoro­benzoate
Source: Acta Crystallogr Sect E Struct Rep Online. 2011 Jun 11;67(Pt 7):o1599. doi: 10.1107/S1600536811020630 (PMC3151833; doi:10.1107/S1600536811020630)
Supplement: Supplementary file 1 [file e-67-o1599-sup1.cif]

##############################################################################
#                                                                            #
# This CIF contains the data in a paper accepted for publication in          #
# Acta Crystallographica Section E. It conforms to the requirements of       #
# Notes for Authors for Acta Crystallographica Section E, and has been       #
# peer reviewed under the auspices of the IUCr Commission on Journals.       #
#                                                                            #
# Full details of the Crystallographic Information File format               #
# are given in the paper "The Crystallographic Information File (CIF):       #
# a New Standard Archive File for Crystallography" by S. R. Hall, F. H.      #
# Allen and I. D. Brown [Acta Cryst. (1991), A47, 655-685].                  #
#                                                                            #
# The current version of the core CIF dictionary is obtainable from          #
# ftp://ftp.iucr.org/pub/cif_core.dic.                                       #
#                                                                            #
# Software is freely available for graphical display of the structure(s)     #
# in this CIF. For information consult the CIF software page                 #
# http://www.iucr.org/resources/cif/software.                                #
#                                                                            #
# This file may be used for bona fide research purposes within the           #
# scientific community so long as proper attribution is given to the journal # 
# article from which it was obtained.                                        #
#                                                                            #
##############################################################################
data_global
_audit_creation_method     'form.cif (version 2.0)'
_journal_data_validation_number     ?
_journal_date_recd_electronic     2011-05-26
_journal_date_accepted     2011-05-30
_journal_name_full     'Acta Crystallographica, Section E'
_journal_year     2011
_journal_volume     67
_journal_issue      7
_journal_page_first     o1599
_journal_page_last     o1599
_journal_paper_category     QO
_journal_coeditor_code     IS2722
_publ_contact_author_name     'Professor Fun, Hoong-Kun'
_publ_contact_author_address
;
X-ray Crystallography Unit
School of Physics
Universiti Sains Malaysia
11800 USM, Penang
Malaysia
;
_publ_contact_author_email     hkfun@usm.my
_publ_contact_author_fax     '604 6579150'
_publ_contact_author_phone     '604 6533652'
_publ_section_title
;
2-(4-Chlorophenyl)-2-oxoethyl 2,4-difluorobenzoate
;
loop_
    _publ_author_name
    _publ_author_footnote
    _publ_author_address
    'Hoong-Kun Fun'
;
Thomson Reuters ResearcherID: A-3561-2009.
;
;
X-ray Crystallography Unit
School of Physics
Universiti Sains Malaysia
11800 USM, Penang
Malaysia
;
    'Suhana Arshad' ?
;
X-ray Crystallography Unit
School of Physics
Universiti Sains Malaysia
11800 USM, Penang
Malaysia
;
    'Garudachari, B.' ?
;
Organic Chemistry Division
Department of Chemistry
National Institute of Technology-Karnataka
Surathkal
Mangalore 575 025
India
;
    'Arun M. Isloor' ?
;
Organic Chemistry Division
Department of Chemistry
National Institute of Technology-Karnataka
Surathkal
Mangalore 575 025
India
;
    'Satyanarayan, M. N.' ?
;
Department of Physics
National Institute of Technology-Karnataka
Surathkal
Mangalore 575 025
India
;
data_I
_audit_creation_method     SHELXL97
_chemical_name_systematic
;
2-(4-Chlorophenyl)-2-oxoethyl 2,4-difluorobenzoate
;
_chemical_name_common     ?
_chemical_formula_moiety     'C15 H9 Cl F2 O3'
_chemical_formula_sum     'C15 H9 Cl F2 O3'
_chemical_formula_iupac     'C15 H9 Cl F2 O3'
_chemical_formula_weight     310.67
_chemical_melting_point     ?
_symmetry_cell_setting     monoclinic
_symmetry_space_group_name_H-M     'P 21/c'
_symmetry_space_group_name_Hall     '-P 2ybc'
loop_
    _symmetry_equiv_pos_as_xyz
    'x, y, z'
    '-x, y+1/2, -z+1/2'
    '-x, -y, -z'
    'x, -y-1/2, z-1/2'
_cell_length_a     16.0179(17)
_cell_length_b     7.9609(8)
_cell_length_c     24.0172(18)
_cell_angle_alpha     90.00
_cell_angle_beta     115.939(5)
_cell_angle_gamma     90.00
_cell_volume     2754.1(5)
_cell_formula_units_Z     8
_cell_measurement_reflns_used     3882
_cell_measurement_theta_min     2.56
_cell_measurement_theta_max     22.52
_cell_measurement_temperature     296(2)
_exptl_crystal_description     needle
_exptl_crystal_colour     colourless
_exptl_crystal_size_max     0.55
_exptl_crystal_size_mid     0.26
_exptl_crystal_size_min     0.09
_exptl_crystal_density_diffrn     1.499
_exptl_crystal_density_meas     ?
_exptl_crystal_density_method     'not measured'
_exptl_crystal_F_000     1264
_exptl_absorpt_coefficient_mu     0.307
_exptl_absorpt_correction_type     multi-scan
_exptl_absorpt_process_details     '(SADABS; Bruker, 2009)'
_exptl_absorpt_correction_T_min     0.8503
_exptl_absorpt_correction_T_max     0.9744
_exptl_special_details
;
;
_diffrn_ambient_temperature     296(2)
_diffrn_radiation_type     MoK\a
_diffrn_radiation_wavelength     0.71073
_diffrn_radiation_source     'fine-focus sealed tube'
_diffrn_radiation_monochromator     graphite
_diffrn_measurement_device_type     'Bruker SMART APEXII DUO CCD area-detector'
_diffrn_measurement_method     '\f and \w'
_diffrn_detector_area_resol_mean     ?
_diffrn_reflns_number     17424
_diffrn_reflns_av_R_equivalents     0.0301
_diffrn_reflns_av_sigmaI/netI     0.0410
_diffrn_reflns_theta_min     1.80
_diffrn_reflns_theta_max     27.52
_diffrn_reflns_theta_full     27.52
_diffrn_measured_fraction_theta_max     0.995
_diffrn_measured_fraction_theta_full     0.995
_diffrn_reflns_limit_h_min     -20
_diffrn_reflns_limit_h_max     19
_diffrn_reflns_limit_k_min     -10
_diffrn_reflns_limit_k_max     10
_diffrn_reflns_limit_l_min     -31
_diffrn_reflns_limit_l_max     31
_refine_special_details
;
Refinement of <i>F</i>^2^ against ALL reflections. The weighted <i>R</i>-factor
<i>wR</i> and goodness of fit <i>S</i> are based on <i>F</i>^2^, conventional
<i>R</i>-factors <i>R</i> are based on <i>F</i>, with <i>F</i> set to zero for
negative <i>F</i>^2^. The threshold expression of <i>F</i>^2^ >
\s(<i>F</i>^2^) is used only for calculating <i>R</i>-factors(gt) <i>etc</i>.
and is not relevant to the choice of reflections for refinement.
<i>R</i>-factors based on <i>F</i>^2^ are statistically about twice as large
as those based on <i>F</i>, and <i>R</i>-factors based on ALL data will be
even larger.
;
_reflns_number_total     6308
_reflns_number_gt     3353
_reflns_threshold_expression     I>2\s(I)
_refine_ls_structure_factor_coef     Fsqd
_refine_ls_matrix_type     full
_refine_ls_R_factor_all     0.1069
_refine_ls_R_factor_gt     0.0542
_refine_ls_wR_factor_gt     0.1657
_refine_ls_wR_factor_ref     0.2061
_refine_ls_goodness_of_fit_ref     1.032
_refine_ls_restrained_S_all     1.032
_refine_ls_number_reflns     6308
_refine_ls_number_parameters     379
_refine_ls_number_restraints     0
_refine_ls_hydrogen_treatment     constr
_refine_ls_weighting_scheme     calc
_refine_ls_weighting_details
       'calc w = 1/[\s^2^(Fo^2^)+(0.1140P)^2^+0.0306P] where P=(Fo^2^+2Fc^2^)/3'
_atom_sites_solution_hydrogens     geom
_atom_sites_solution_primary     direct
_atom_sites_solution_secondary     difmap
_refine_ls_shift/su_max     0.001
_refine_ls_shift/su_mean     0.000
_refine_diff_density_max     0.327
_refine_diff_density_min     -0.324
_refine_ls_extinction_method     none
_refine_ls_extinction_coef     ?
loop_
    _atom_type_symbol
    _atom_type_description
    _atom_type_scat_dispersion_real
    _atom_type_scat_dispersion_imag
    _atom_type_scat_source
    'C' 'C' 0.0033 0.0016
                         'International Tables Vol C Tables 4.2.6.8 and 6.1.1.4'
    'H' 'H' 0.0000 0.0000
                         'International Tables Vol C Tables 4.2.6.8 and 6.1.1.4'
    'O' 'O' 0.0106 0.0060
                         'International Tables Vol C Tables 4.2.6.8 and 6.1.1.4'
    'F' 'F' 0.0171 0.0103
                         'International Tables Vol C Tables 4.2.6.8 and 6.1.1.4'
    'Cl' 'Cl' 0.1484 0.1585
                         'International Tables Vol C Tables 4.2.6.8 and 6.1.1.4'
_computing_data_collection     'APEX2 (Bruker, 2009)'
_computing_cell_refinement     'SAINT (Bruker, 2009)'
_computing_data_reduction     'SAINT (Bruker, 2009)'
_computing_structure_solution     'SHELXTL (Sheldrick, 2008)'
_computing_structure_refinement     'SHELXTL (Sheldrick, 2008)'
_computing_molecular_graphics     'SHELXTL (Sheldrick, 2008)'
_computing_publication_material
;
SHELXTL (Sheldrick, 2008) and PLATON (Spek, 2009)
;
loop_
    _atom_site_type_symbol
    _atom_site_label
    _atom_site_fract_x
    _atom_site_fract_y
    _atom_site_fract_z
    _atom_site_U_iso_or_equiv
    _atom_site_adp_type
    _atom_site_calc_flag
    _atom_site_refinement_flags
    _atom_site_occupancy
    _atom_site_symmetry_multiplicity
    _atom_site_disorder_assembly
    _atom_site_disorder_group
    Cl Cl1A 0.01833(6) 0.69373(15) 0.67059(4) 0.1116(4) Uani d . 1 1 . .
    F F1A 0.77697(12) 0.3081(3) 1.00087(8) 0.1006(6) Uani d . 1 1 . .
    F F2A 0.80582(16) -0.0433(3) 1.16292(10) 0.1139(7) Uani d . 1 1 . .
    O O1A 0.32955(14) 0.3728(3) 0.93888(9) 0.0827(6) Uani d . 1 1 . .
    O O2A 0.49808(12) 0.3539(2) 0.95029(8) 0.0654(5) Uani d . 1 1 . .
    O O3A 0.60473(13) 0.3792(3) 0.91508(8) 0.0869(7) Uani d . 1 1 . .
    C C1A 0.1715(2) 0.4728(4) 0.83169(14) 0.0734(8) Uani d . 1 1 . .
    H H1AA 0.1615 0.4076 0.8603 0.088 Uiso calc R 1 1 . .
    C C2A 0.0965(2) 0.5297(4) 0.77968(15) 0.0828(9) Uani d . 1 1 . .
    H H2AA 0.0364 0.5010 0.7727 0.099 Uiso calc R 1 1 . .
    C C3A 0.11135(19) 0.6286(4) 0.73861(13) 0.0718(7) Uani d . 1 1 . .
    C C4A 0.1996(2) 0.6748(4) 0.74836(13) 0.0710(7) Uani d . 1 1 . .
    H H4AA 0.2086 0.7461 0.7208 0.085 Uiso calc R 1 1 . .
    C C5A 0.27448(19) 0.6134(4) 0.79980(12) 0.0661(7) Uani d . 1 1 . .
    H H5AA 0.3343 0.6413 0.8061 0.079 Uiso calc R 1 1 . .
    C C6A 0.26202(17) 0.5109(3) 0.84226(11) 0.0570(6) Uani d . 1 1 . .
    C C7A 0.34074(18) 0.4379(3) 0.89723(11) 0.0589(6) Uani d . 1 1 . .
    C C8A 0.43456(17) 0.4445(3) 0.89777(11) 0.0608(6) Uani d . 1 1 . .
    H H8AA 0.4319 0.3949 0.8601 0.073 Uiso calc R 1 1 . .
    H H8AB 0.4547 0.5603 0.8999 0.073 Uiso calc R 1 1 . .
    C C9A 0.58203(18) 0.3275(3) 0.95319(11) 0.0590(6) Uani d . 1 1 . .
    C C10A 0.64078(17) 0.2283(3) 1.00863(11) 0.0573(6) Uani d . 1 1 . .
    C C11A 0.73636(19) 0.2215(4) 1.03031(12) 0.0667(7) Uani d . 1 1 . .
    C C12A 0.7933(2) 0.1312(4) 1.08180(13) 0.0754(8) Uani d . 1 1 . .
    H H12A 0.8572 0.1285 1.0954 0.091 Uiso calc R 1 1 . .
    C C13A 0.7515(2) 0.0455(4) 1.11226(13) 0.0760(8) Uani d . 1 1 . .
    C C14A 0.6584(2) 0.0462(4) 1.09386(13) 0.0758(8) Uani d . 1 1 . .
    H H14A 0.6325 -0.0152 1.1154 0.091 Uiso calc R 1 1 . .
    C C15A 0.6027(2) 0.1400(3) 1.04240(12) 0.0649(7) Uani d . 1 1 . .
    H H15A 0.5390 0.1444 1.0301 0.078 Uiso calc R 1 1 . .
    Cl Cl1B -0.01753(7) 1.09979(18) 0.57396(5) 0.1307(5) Uani d . 1 1 . .
    F F1B 0.70241(15) 1.0849(3) 0.83037(10) 0.1280(9) Uani d . 1 1 . .
    F F2B 0.92324(16) 0.8868(4) 1.01835(10) 0.1338(8) Uani d . 1 1 . .
    O O1B 0.41561(18) 1.1476(3) 0.79738(10) 0.1000(7) Uani d . 1 1 . .
    O O2B 0.54117(14) 0.9566(3) 0.78473(8) 0.0834(6) Uani d . 1 1 . .
    O O3B 0.49789(16) 0.8028(3) 0.84487(11) 0.1036(8) Uani d . 1 1 . .
    C C1B 0.2248(3) 1.1648(4) 0.71976(14) 0.0828(9) Uani d . 1 1 . .
    H H1BA 0.2467 1.2199 0.7577 0.099 Uiso calc R 1 1 . .
    C C2B 0.1322(3) 1.1733(5) 0.67968(16) 0.0935(10) Uani d . 1 1 . .
    H H2BA 0.0915 1.2341 0.6902 0.112 Uiso calc R 1 1 . .
    C C3B 0.1000(2) 1.0906(4) 0.62378(13) 0.0838(9) Uani d . 1 1 . .
    C C4B 0.1590(2) 1.0031(4) 0.60703(12) 0.0816(9) Uani d . 1 1 . .
    H H4BA 0.1365 0.9495 0.5688 0.098 Uiso calc R 1 1 . .
    C C5B 0.2515(2) 0.9953(4) 0.64709(11) 0.0717(7) Uani d . 1 1 . .
    H H5BA 0.2916 0.9357 0.6358 0.086 Uiso calc R 1 1 . .
    C C6B 0.2865(2) 1.0750(3) 0.70449(11) 0.0644(7) Uani d . 1 1 . .
    C C7B 0.3848(2) 1.0667(3) 0.74964(12) 0.0696(7) Uani d . 1 1 . .
    C C8B 0.4479(2) 0.9489(5) 0.73696(12) 0.0805(9) Uani d . 1 1 . .
    H H8BA 0.4248 0.8350 0.7339 0.097 Uiso calc R 1 1 . .
    H H8BB 0.4475 0.9778 0.6976 0.097 Uiso calc R 1 1 . .
    C C9B 0.5572(2) 0.8795(4) 0.83760(13) 0.0702(7) Uani d . 1 1 . .
    C C10B 0.65445(19) 0.8922(3) 0.88491(12) 0.0629(7) Uani d . 1 1 . .
    C C11B 0.7239(2) 0.9844(4) 0.88009(13) 0.0757(8) Uani d . 1 1 . .
    C C12B 0.8133(2) 0.9838(5) 0.92315(15) 0.0882(9) Uani d . 1 1 . .
    H H12B 0.8582 1.0466 0.9179 0.106 Uiso calc R 1 1 . .
    C C13B 0.8352(2) 0.8877(5) 0.97465(14) 0.0862(9) Uani d . 1 1 . .
    C C14B 0.7698(3) 0.7944(4) 0.98378(14) 0.0864(9) Uani d . 1 1 . .
    H H14B 0.7858 0.7300 1.0193 0.104 Uiso calc R 1 1 . .
    C C15B 0.6810(2) 0.8001(4) 0.93878(13) 0.0757(8) Uani d . 1 1 . .
    H H15B 0.6359 0.7390 0.9445 0.091 Uiso calc R 1 1 . .
loop_
    _atom_site_aniso_label
    _atom_site_aniso_U_11
    _atom_site_aniso_U_22
    _atom_site_aniso_U_33
    _atom_site_aniso_U_12
    _atom_site_aniso_U_13
    _atom_site_aniso_U_23
    Cl1A 0.0784(6) 0.1292(9) 0.1112(7) 0.0192(5) 0.0266(5) 0.0172(6)
    F1A 0.0685(11) 0.1358(18) 0.1080(13) -0.0061(10) 0.0484(10) 0.0250(11)
    F2A 0.1271(17) 0.1155(17) 0.1067(13) 0.0402(13) 0.0580(13) 0.0393(12)
    O1A 0.0813(13) 0.0993(16) 0.0837(12) -0.0051(11) 0.0511(11) 0.0162(11)
    O2A 0.0666(11) 0.0714(12) 0.0692(10) 0.0014(9) 0.0398(9) 0.0027(9)
    O3A 0.0691(12) 0.130(2) 0.0746(11) -0.0026(11) 0.0432(10) 0.0174(11)
    C1A 0.0694(18) 0.0748(19) 0.0922(18) -0.0099(15) 0.0504(16) 0.0013(15)
    C2A 0.0612(17) 0.091(2) 0.107(2) -0.0066(15) 0.0467(17) 0.0037(18)
    C3A 0.0655(17) 0.0686(18) 0.0827(17) 0.0034(14) 0.0337(14) -0.0080(14)
    C4A 0.0788(19) 0.0675(18) 0.0772(16) 0.0013(14) 0.0437(15) 0.0051(14)
    C5A 0.0656(16) 0.0652(17) 0.0790(16) -0.0064(13) 0.0420(14) -0.0023(13)
    C6A 0.0631(15) 0.0524(14) 0.0665(13) -0.0075(11) 0.0386(12) -0.0110(11)
    C7A 0.0722(17) 0.0505(14) 0.0670(14) -0.0098(12) 0.0426(13) -0.0107(12)
    C8A 0.0652(16) 0.0622(16) 0.0629(13) -0.0041(12) 0.0352(12) -0.0022(12)
    C9A 0.0619(15) 0.0620(16) 0.0619(13) -0.0168(12) 0.0352(12) -0.0134(12)
    C10A 0.0647(15) 0.0523(15) 0.0632(13) -0.0099(12) 0.0356(12) -0.0121(11)
    C11A 0.0684(17) 0.0688(18) 0.0739(15) -0.0073(14) 0.0414(14) -0.0037(13)
    C12A 0.0723(18) 0.078(2) 0.0825(17) 0.0069(15) 0.0396(15) -0.0008(15)
    C13A 0.096(2) 0.0638(18) 0.0739(16) 0.0151(16) 0.0419(16) 0.0045(14)
    C14A 0.099(2) 0.0632(18) 0.0848(18) -0.0055(16) 0.0580(18) 0.0019(15)
    C15A 0.0722(17) 0.0585(16) 0.0745(15) -0.0096(13) 0.0416(14) -0.0075(13)
    Cl1B 0.0942(7) 0.1856(13) 0.1040(7) 0.0478(7) 0.0356(6) 0.0041(7)
    F1B 0.1063(16) 0.154(2) 0.1211(15) -0.0321(14) 0.0474(13) 0.0536(14)
    F2B 0.0901(15) 0.181(2) 0.1081(15) -0.0141(15) 0.0231(13) 0.0130(15)
    O1B 0.1165(19) 0.0871(16) 0.0938(15) -0.0155(13) 0.0435(14) -0.0334(12)
    O2B 0.0794(14) 0.1104(17) 0.0709(11) -0.0151(12) 0.0426(11) -0.0034(11)
    O3B 0.0879(16) 0.0978(17) 0.1253(18) -0.0294(13) 0.0468(14) 0.0205(14)
    C1B 0.109(3) 0.075(2) 0.0801(18) 0.0001(17) 0.0553(19) -0.0151(15)
    C2B 0.106(3) 0.095(3) 0.096(2) 0.026(2) 0.059(2) -0.0040(19)
    C3B 0.085(2) 0.097(2) 0.0764(17) 0.0228(17) 0.0423(16) 0.0098(16)
    C4B 0.087(2) 0.102(2) 0.0608(15) 0.0152(17) 0.0365(16) -0.0038(15)
    C5B 0.085(2) 0.078(2) 0.0655(15) 0.0082(15) 0.0451(15) -0.0012(13)
    C6B 0.0864(19) 0.0554(16) 0.0664(14) -0.0021(13) 0.0472(14) 0.0018(12)
    C7B 0.093(2) 0.0588(17) 0.0702(15) -0.0190(14) 0.0481(16) -0.0099(13)
    C8B 0.077(2) 0.103(2) 0.0665(15) -0.0066(16) 0.0357(15) -0.0138(15)
    C9B 0.0790(19) 0.0623(17) 0.0821(17) -0.0141(15) 0.0470(15) -0.0104(14)
    C10B 0.0774(18) 0.0541(16) 0.0727(15) -0.0107(13) 0.0473(14) -0.0084(12)
    C11B 0.089(2) 0.0713(19) 0.0778(17) -0.0086(16) 0.0466(17) 0.0091(15)
    C12B 0.080(2) 0.100(3) 0.094(2) -0.0243(18) 0.0477(18) -0.0006(19)
    C13B 0.075(2) 0.103(3) 0.0771(18) -0.0093(18) 0.0295(16) -0.0089(17)
    C14B 0.107(3) 0.086(2) 0.0711(17) -0.0115(19) 0.0433(18) 0.0055(16)
    C15B 0.095(2) 0.0682(19) 0.0792(17) -0.0194(15) 0.0523(17) -0.0038(14)
_geom_special_details
;
All e.s.d.'s (except the e.s.d. in the dihedral angle between two l.s. planes)
are estimated using the full covariance matrix. The cell e.s.d.'s are taken
into account individually in the estimation of e.s.d.'s in distances, angles
and torsion angles; correlations between e.s.d.'s in cell parameters are only
used when they are defined by crystal symmetry. An approximate (isotropic)
treatment of cell e.s.d.'s is used for estimating e.s.d.'s involving l.s.
planes.
;
loop_
    _geom_bond_atom_site_label_1
    _geom_bond_atom_site_label_2
    _geom_bond_site_symmetry_2
    _geom_bond_distance
    _geom_bond_publ_flag
    Cl1A C3A . 1.740(3) ?
    F1A C11A . 1.342(3) ?
    F2A C13A . 1.346(3) ?
    O1A C7A . 1.207(3) ?
    O2A C9A . 1.332(3) ?
    O2A C8A . 1.423(3) ?
    O3A C9A . 1.196(3) ?
    C1A C2A . 1.377(4) ?
    C1A C6A . 1.392(4) ?
    C1A H1AA . 0.9300 ?
    C2A C3A . 1.362(4) ?
    C2A H2AA . 0.9300 ?
    C3A C4A . 1.378(4) ?
    C4A C5A . 1.381(4) ?
    C4A H4AA . 0.9300 ?
    C5A C6A . 1.387(3) ?
    C5A H5AA . 0.9300 ?
    C6A C7A . 1.488(4) ?
    C7A C8A . 1.498(3) ?
    C8A H8AA . 0.9700 ?
    C8A H8AB . 0.9700 ?
    C9A C10A . 1.479(4) ?
    C10A C11A . 1.386(4) ?
    C10A C15A . 1.399(3) ?
    C11A C12A . 1.375(4) ?
    C12A C13A . 1.370(4) ?
    C12A H12A . 0.9300 ?
    C13A C14A . 1.357(4) ?
    C14A C15A . 1.384(4) ?
    C14A H14A . 0.9300 ?
    C15A H15A . 0.9300 ?
    Cl1B C3B . 1.735(3) ?
    F1B C11B . 1.351(3) ?
    F2B C13B . 1.340(4) ?
    O1B C7B . 1.216(3) ?
    O2B C9B . 1.330(3) ?
    O2B C8B . 1.432(3) ?
    O3B C9B . 1.204(3) ?
    C1B C2B . 1.372(5) ?
    C1B C6B . 1.393(4) ?
    C1B H1BA . 0.9300 ?
    C2B C3B . 1.377(5) ?
    C2B H2BA . 0.9300 ?
    C3B C4B . 1.368(4) ?
    C4B C5B . 1.370(4) ?
    C4B H4BA . 0.9300 ?
    C5B C6B . 1.393(3) ?
    C5B H5BA . 0.9300 ?
    C6B C7B . 1.472(4) ?
    C7B C8B . 1.504(4) ?
    C8B H8BA . 0.9700 ?
    C8B H8BB . 0.9700 ?
    C9B C10B . 1.477(4) ?
    C10B C11B . 1.380(4) ?
    C10B C15B . 1.382(4) ?
    C11B C12B . 1.350(4) ?
    C12B C13B . 1.363(4) ?
    C12B H12B . 0.9300 ?
    C13B C14B . 1.378(5) ?
    C14B C15B . 1.360(4) ?
    C14B H14B . 0.9300 ?
    C15B H15B . 0.9300 ?
loop_
    _geom_angle_atom_site_label_1
    _geom_angle_atom_site_label_2
    _geom_angle_atom_site_label_3
    _geom_angle_site_symmetry_1
    _geom_angle_site_symmetry_3
    _geom_angle
    _geom_angle_publ_flag
    C9A O2A C8A . . 116.13(18) ?
    C2A C1A C6A . . 121.3(3) ?
    C2A C1A H1AA . . 119.3 ?
    C6A C1A H1AA . . 119.3 ?
    C3A C2A C1A . . 119.2(3) ?
    C3A C2A H2AA . . 120.4 ?
    C1A C2A H2AA . . 120.4 ?
    C2A C3A C4A . . 121.5(3) ?
    C2A C3A Cl1A . . 120.2(2) ?
    C4A C3A Cl1A . . 118.3(2) ?
    C3A C4A C5A . . 118.8(3) ?
    C3A C4A H4AA . . 120.6 ?
    C5A C4A H4AA . . 120.6 ?
    C4A C5A C6A . . 121.2(2) ?
    C4A C5A H5AA . . 119.4 ?
    C6A C5A H5AA . . 119.4 ?
    C5A C6A C1A . . 117.9(3) ?
    C5A C6A C7A . . 122.9(2) ?
    C1A C6A C7A . . 119.2(2) ?
    O1A C7A C6A . . 121.8(2) ?
    O1A C7A C8A . . 121.3(2) ?
    C6A C7A C8A . . 116.85(19) ?
    O2A C8A C7A . . 108.40(19) ?
    O2A C8A H8AA . . 110.0 ?
    C7A C8A H8AA . . 110.0 ?
    O2A C8A H8AB . . 110.0 ?
    C7A C8A H8AB . . 110.0 ?
    H8AA C8A H8AB . . 108.4 ?
    O3A C9A O2A . . 122.9(2) ?
    O3A C9A C10A . . 125.9(2) ?
    O2A C9A C10A . . 111.19(19) ?
    C11A C10A C15A . . 116.9(2) ?
    C11A C10A C9A . . 121.5(2) ?
    C15A C10A C9A . . 121.5(2) ?
    F1A C11A C12A . . 117.3(2) ?
    F1A C11A C10A . . 119.5(2) ?
    C12A C11A C10A . . 123.2(2) ?
    C13A C12A C11A . . 117.0(3) ?
    C13A C12A H12A . . 121.5 ?
    C11A C12A H12A . . 121.5 ?
    F2A C13A C14A . . 118.7(3) ?
    F2A C13A C12A . . 118.1(3) ?
    C14A C13A C12A . . 123.2(3) ?
    C13A C14A C15A . . 118.7(3) ?
    C13A C14A H14A . . 120.7 ?
    C15A C14A H14A . . 120.7 ?
    C14A C15A C10A . . 121.0(3) ?
    C14A C15A H15A . . 119.5 ?
    C10A C15A H15A . . 119.5 ?
    C9B O2B C8B . . 116.3(2) ?
    C2B C1B C6B . . 121.0(3) ?
    C2B C1B H1BA . . 119.5 ?
    C6B C1B H1BA . . 119.5 ?
    C1B C2B C3B . . 119.3(3) ?
    C1B C2B H2BA . . 120.4 ?
    C3B C2B H2BA . . 120.4 ?
    C4B C3B C2B . . 121.2(3) ?
    C4B C3B Cl1B . . 120.0(2) ?
    C2B C3B Cl1B . . 118.8(2) ?
    C3B C4B C5B . . 119.4(3) ?
    C3B C4B H4BA . . 120.3 ?
    C5B C4B H4BA . . 120.3 ?
    C4B C5B C6B . . 121.2(3) ?
    C4B C5B H5BA . . 119.4 ?
    C6B C5B H5BA . . 119.4 ?
    C1B C6B C5B . . 118.0(3) ?
    C1B C6B C7B . . 118.9(2) ?
    C5B C6B C7B . . 123.1(2) ?
    O1B C7B C6B . . 122.2(3) ?
    O1B C7B C8B . . 119.3(3) ?
    C6B C7B C8B . . 118.4(2) ?
    O2B C8B C7B . . 111.6(2) ?
    O2B C8B H8BA . . 109.3 ?
    C7B C8B H8BA . . 109.3 ?
    O2B C8B H8BB . . 109.3 ?
    C7B C8B H8BB . . 109.3 ?
    H8BA C8B H8BB . . 108.0 ?
    O3B C9B O2B . . 122.5(3) ?
    O3B C9B C10B . . 123.8(3) ?
    O2B C9B C10B . . 113.6(2) ?
    C11B C10B C15B . . 115.6(3) ?
    C11B C10B C9B . . 126.2(2) ?
    C15B C10B C9B . . 118.2(2) ?
    C12B C11B F1B . . 117.0(3) ?
    C12B C11B C10B . . 123.9(3) ?
    F1B C11B C10B . . 119.1(3) ?
    C11B C12B C13B . . 117.6(3) ?
    C11B C12B H12B . . 121.2 ?
    C13B C12B H12B . . 121.2 ?
    F2B C13B C12B . . 118.6(3) ?
    F2B C13B C14B . . 119.0(3) ?
    C12B C13B C14B . . 122.3(3) ?
    C15B C14B C13B . . 117.3(3) ?
    C15B C14B H14B . . 121.3 ?
    C13B C14B H14B . . 121.3 ?
    C14B C15B C10B . . 123.3(3) ?
    C14B C15B H15B . . 118.4 ?
    C10B C15B H15B . . 118.4 ?
loop_
    _geom_torsion_atom_site_label_1
    _geom_torsion_atom_site_label_2
    _geom_torsion_atom_site_label_3
    _geom_torsion_atom_site_label_4
    _geom_torsion_site_symmetry_1
    _geom_torsion_site_symmetry_2
    _geom_torsion_site_symmetry_3
    _geom_torsion_site_symmetry_4
    _geom_torsion
    _geom_torsion_publ_flag
    C6A C1A C2A C3A . . . . -1.6(5) ?
    C1A C2A C3A C4A . . . . -0.9(5) ?
    C1A C2A C3A Cl1A . . . . 176.8(2) ?
    C2A C3A C4A C5A . . . . 2.6(4) ?
    Cl1A C3A C4A C5A . . . . -175.1(2) ?
    C3A C4A C5A C6A . . . . -1.8(4) ?
    C4A C5A C6A C1A . . . . -0.5(4) ?
    C4A C5A C6A C7A . . . . 178.1(2) ?
    C2A C1A C6A C5A . . . . 2.3(4) ?
    C2A C1A C6A C7A . . . . -176.4(3) ?
    C5A C6A C7A O1A . . . . 167.5(2) ?
    C1A C6A C7A O1A . . . . -13.9(4) ?
    C5A C6A C7A C8A . . . . -14.2(3) ?
    C1A C6A C7A C8A . . . . 164.4(2) ?
    C9A O2A C8A C7A . . . . 171.1(2) ?
    O1A C7A C8A O2A . . . . 4.4(3) ?
    C6A C7A C8A O2A . . . . -173.96(19) ?
    C8A O2A C9A O3A . . . . 1.6(4) ?
    C8A O2A C9A C10A . . . . -178.4(2) ?
    O3A C9A C10A C11A . . . . 16.9(4) ?
    O2A C9A C10A C11A . . . . -163.1(2) ?
    O3A C9A C10A C15A . . . . -164.6(3) ?
    O2A C9A C10A C15A . . . . 15.4(3) ?
    C15A C10A C11A F1A . . . . -177.9(2) ?
    C9A C10A C11A F1A . . . . 0.7(4) ?
    C15A C10A C11A C12A . . . . 1.1(4) ?
    C9A C10A C11A C12A . . . . 179.7(2) ?
    F1A C11A C12A C13A . . . . 178.9(3) ?
    C10A C11A C12A C13A . . . . -0.2(4) ?
    C11A C12A C13A F2A . . . . -179.8(2) ?
    C11A C12A C13A C14A . . . . 0.1(4) ?
    F2A C13A C14A C15A . . . . 178.8(2) ?
    C12A C13A C14A C15A . . . . -1.1(4) ?
    C13A C14A C15A C10A . . . . 2.1(4) ?
    C11A C10A C15A C14A . . . . -2.1(4) ?
    C9A C10A C15A C14A . . . . 179.4(2) ?
    C6B C1B C2B C3B . . . . 0.4(5) ?
    C1B C2B C3B C4B . . . . -1.3(5) ?
    C1B C2B C3B Cl1B . . . . 179.1(3) ?
    C2B C3B C4B C5B . . . . 1.1(5) ?
    Cl1B C3B C4B C5B . . . . -179.3(3) ?
    C3B C4B C5B C6B . . . . -0.1(5) ?
    C2B C1B C6B C5B . . . . 0.5(4) ?
    C2B C1B C6B C7B . . . . -178.6(3) ?
    C4B C5B C6B C1B . . . . -0.7(4) ?
    C4B C5B C6B C7B . . . . 178.4(3) ?
    C1B C6B C7B O1B . . . . -6.7(4) ?
    C5B C6B C7B O1B . . . . 174.1(3) ?
    C1B C6B C7B C8B . . . . 170.9(3) ?
    C5B C6B C7B C8B . . . . -8.2(4) ?
    C9B O2B C8B C7B . . . . 75.9(3) ?
    O1B C7B C8B O2B . . . . -2.8(4) ?
    C6B C7B C8B O2B . . . . 179.4(2) ?
    C8B O2B C9B O3B . . . . 2.2(4) ?
    C8B O2B C9B C10B . . . . -179.9(2) ?
    O3B C9B C10B C11B . . . . -176.8(3) ?
    O2B C9B C10B C11B . . . . 5.3(4) ?
    O3B C9B C10B C15B . . . . 5.4(4) ?
    O2B C9B C10B C15B . . . . -172.5(2) ?
    C15B C10B C11B C12B . . . . 2.1(4) ?
    C9B C10B C11B C12B . . . . -175.8(3) ?
    C15B C10B C11B F1B . . . . -176.4(3) ?
    C9B C10B C11B F1B . . . . 5.7(4) ?
    F1B C11B C12B C13B . . . . 177.6(3) ?
    C10B C11B C12B C13B . . . . -0.9(5) ?
    C11B C12B C13B F2B . . . . -179.2(3) ?
    C11B C12B C13B C14B . . . . -0.5(5) ?
    F2B C13B C14B C15B . . . . 179.2(3) ?
    C12B C13B C14B C15B . . . . 0.5(5) ?
    C13B C14B C15B C10B . . . . 0.9(5) ?
    C11B C10B C15B C14B . . . . -2.1(4) ?
    C9B C10B C15B C14B . . . . 176.0(3) ?
loop_
    _geom_hbond_atom_site_label_D
    _geom_hbond_atom_site_label_H
    _geom_hbond_atom_site_label_A
    _geom_hbond_site_symmetry_A
    _geom_hbond_distance_DH
    _geom_hbond_distance_HA
    _geom_hbond_distance_DA
    _geom_hbond_angle_DHA
    _geom_hbond_publ_flag
    C8A H8AB O3B . 0.9700 2.6000 3.451(4) 147.00 yes
    C8A H8AA O1B 1_545 0.9700 2.4200 3.294(3) 149.00 yes
    C5B H5BA O3A 2_656 0.9300 2.5000 3.376(4) 158.00 yes
    C8B H8BB O3A 2_656 0.9700 2.5800 3.415(3) 144.00 yes
    C14B H14B O1A 3_667 0.9300 2.5900 3.216(5) 125.00 yes
