# Supplementary material for: 2-(4-Chloro­phen­yl)-2-oxoethyl 2,4-di­fluoro­benzoate
Source: Acta Crystallogr Sect E Struct Rep Online. 2011 Jun 11;67(Pt 7):o1599. doi: 10.1107/S1600536811020630 (PMC3151833; doi:10.1107/S1600536811020630)
Supplement: Supplementary file 2 [file e-67-o1599-Isup2.hkl]

# 
# h,k,l, Fc-squared, Fo-squared, sigma(Fo-squared) and status flag 
# 
data_I
_shelx_title ' cr27 in P2(1)/c' 
_shelx_refln_list_code          4 
_shelx_F_calc_maximum      282.06 
_exptl_crystal_F_000      1264.00 
_reflns_d_resolution_high  0.7692 
 
loop_ 
 _symmetry_equiv_pos_as_xyz 
 'x, y, z' 
 '-x, y+1/2, -z+1/2' 
 '-x, -y, -z' 
 'x, -y-1/2, z-1/2' 
 
_cell_length_a    16.0179 
_cell_length_b     7.9609 
_cell_length_c    24.0172 
_cell_angle_alpha  90.000 
_cell_angle_beta  115.939 
_cell_angle_gamma  90.000 
 
_shelx_F_squared_multiplier     1.000 
 
loop_ 
 _refln_index_h 
 _refln_index_k 
 _refln_index_l 
 _refln_F_squared_calc 
 _refln_F_squared_meas 
 _refln_F_squared_sigma 
 _refln_observed_status 
   2   0   0     6639.99     5983.61    119.60 o 
   3   0   0      205.32      194.23      5.73 o 
   4   0   0     9740.45     9864.88    197.00 o 
   5   0   0     4633.01     5185.86    105.46 o 
   6   0   0      402.99      415.42     18.44 o 
   7   0   0      321.17      376.72     11.99 o 
   8   0   0      393.71      525.13     15.74 o 
   9   0   0      713.44      693.38     19.53 o 
  10   0   0      723.17      828.03     22.88 o 
  11   0   0      237.88      257.48     13.05 o 
  12   0   0      446.82      432.82     17.34 o 
  13   0   0      114.04       93.25      9.31 o 
  14   0   0        3.30       -5.96      5.96 o 
  15   0   0        2.04       -1.34      6.72 o 
  16   0   0       28.24       39.36      9.59 o 
  17   0   0       38.10       43.58     22.28 o 
  18   0   0       16.63       18.68     16.43 o 
   1   1   0       92.81       40.21      1.77 o 
   2   1   0       39.64       30.04      1.51 o 
   3   1   0      528.85      418.45     13.06 o 
   4   1   0        0.76       -0.12      1.26 o 
   5   1   0     2966.43     2923.38     48.55 o 
   6   1   0     3199.52     3297.28     55.25 o 
   7   1   0      127.23      173.69      8.58 o 
   8   1   0     1689.37     1648.62     26.70 o 
   9   1   0      646.74      695.90     13.73 o 
  10   1   0      241.54      220.66      7.66 o 
  11   1   0     1443.55     1425.58     25.10 o 
  12   1   0      284.04      301.55     10.26 o 
  13   1   0       68.22       67.71      5.89 o 
  14   1   0       12.11       15.52      4.94 o 
  15   1   0       87.23      101.39      7.54 o 
  16   1   0       29.57       31.38      6.03 o 
  17   1   0        9.64       14.47      5.98 o 
  18   1   0        3.46        1.19      8.09 o 
   0   2   0    11278.74    10517.92    313.25 o 
   1   2   0       67.51       63.26      3.35 o 
   2   2   0     3526.37     4083.78     71.60 o 
   3   2   0      795.80      867.38     15.83 o 
   4   2   0     1109.70     1103.50     16.93 o 
   5   2   0     1164.28     1208.06     21.26 o 
   6   2   0      253.10      252.70      8.50 o 
   7   2   0     1222.79     1317.73     22.38 o 
   8   2   0     1441.44     1478.30     24.03 o 
   9   2   0      257.67      259.68      7.56 o 
  10   2   0      452.64      497.74     11.50 o 
  11   2   0     1097.35     1114.78     20.70 o 
  12   2   0        0.75       -3.08      3.82 o 
  13   2   0        3.35        2.63      3.91 o 
  14   2   0      131.72      129.43      9.02 o 
  15   2   0        0.11        3.51      5.70 o 
  16   2   0        1.58        5.05      5.99 o 
  17   2   0        0.83       -6.12      6.12 o 
  18   2   0        2.68        1.03      9.43 o 
   1   3   0     1563.09      774.49     27.85 o 
   2   3   0      110.11      108.96      9.97 o 
   3   3   0     1129.66     1045.57     37.10 o 
   4   3   0      607.04      573.27     16.36 o 
   5   3   0      230.01      277.49      6.81 o 
   6   3   0      166.78      182.01      4.29 o 
   7   3   0      467.41      532.83      8.39 o 
   8   3   0      362.13      363.83      7.59 o 
   9   3   0       21.95       29.92      4.16 o 
  10   3   0      101.72      108.79      6.81 o 
  11   3   0      295.13      312.31     11.19 o 
  12   3   0      118.46      104.11      7.16 o 
  13   3   0       13.95       16.46      4.71 o 
  14   3   0        0.87       -0.64      4.78 o 
  15   3   0        1.83        5.10      5.43 o 
  16   3   0        3.20       -0.14      5.50 o 
  17   3   0        0.66       -3.22      5.95 o 
   0   4   0     2257.67     2466.59     79.66 o 
   1   4   0      446.69      361.99     17.98 o 
   2   4   0     2751.89     2773.80     51.29 o 
   3   4   0      487.38      502.41     12.55 o 
   4   4   0      699.88      665.87     15.55 o 
   5   4   0       20.46       16.19      3.21 o 
   6   4   0       10.19       10.22      3.90 o 
   7   4   0       18.19       12.57      4.52 o 
   8   4   0        0.13       -1.15      1.69 o 
   9   4   0      274.02      264.92      9.27 o 
  10   4   0      547.29      525.90     13.18 o 
  11   4   0      113.03      115.31      6.89 o 
  12   4   0        5.21        1.89      3.53 o 
  13   4   0        6.67        4.09      3.88 o 
  14   4   0       35.35       27.94      5.11 o 
  15   4   0        7.61        6.90      4.67 o 
  16   4   0        0.07       -0.76      4.83 o 
  17   4   0        0.75       -4.95      4.95 o 
   1   5   0       80.66       93.36      5.84 o 
   2   5   0        4.17        0.63      2.74 o 
   3   5   0       13.78       13.89      5.63 o 
   4   5   0      927.33      913.85     20.70 o 
   5   5   0       10.76       19.44      3.89 o 
   6   5   0       39.17       42.57      4.93 o 
   7   5   0       21.83       23.62      5.77 o 
   8   5   0       17.94       18.19      5.73 o 
   9   5   0      236.22      268.92     17.61 o 
  10   5   0       47.00       43.35      7.72 o 
  11   5   0      127.49      121.18     11.46 o 
  12   5   0        0.02        6.55      6.35 o 
  13   5   0        1.00        1.74      6.53 o 
  14   5   0        3.97        3.56      6.77 o 
  15   5   0        0.17       -4.01     17.89 o 
  16   5   0        0.42        8.91     18.14 o 
   0   6   0      247.55      239.51     16.05 o 
   1   6   0       16.16       25.72      4.23 o 
   2   6   0        2.78       -1.70      4.29 o 
   3   6   0      636.76      716.63     19.32 o 
   4   6   0      170.07      177.73      8.37 o 
   5   6   0      122.20      116.64      7.71 o 
   6   6   0        3.55       -0.48      3.52 o 
   7   6   0       16.92       17.71      5.97 o 
   8   6   0       21.68       39.23     12.08 o 
   9   6   0        5.49        7.47      6.06 o 
  10   6   0       44.13       48.02      8.28 o 
  11   6   0       50.84       50.24      9.25 o 
  12   6   0       72.47       78.32     10.71 o 
  13   6   0        4.21       -7.15     15.78 o 
  14   6   0        0.18      -14.49     14.49 o 
  15   6   0        9.26       15.06     19.19 o 
   1   7   0        3.27        5.17      3.75 o 
   2   7   0        3.36        2.97      4.56 o 
   3   7   0       18.36       14.39      4.30 o 
   4   7   0        7.82        3.93      3.94 o 
   5   7   0       18.51       19.20      5.67 o 
   6   7   0        0.00        4.51      4.19 o 
   7   7   0        0.01       -3.06      5.35 o 
   8   7   0       38.29       54.43      8.33 o 
   9   7   0        1.73        2.91      6.01 o 
  10   7   0       16.66       16.20      7.16 o 
  11   7   0       14.65       19.92     13.26 o 
  12   7   0        0.93       18.27     15.98 o 
  13   7   0        2.53       -7.93     16.65 o 
   0   8   0        1.05        1.75      4.91 o 
   1   8   0        2.64       -2.98      2.98 o 
   2   8   0        9.60        4.86      4.43 o 
   3   8   0        9.89        7.17      5.14 o 
   4   8   0        2.78       -0.71      4.07 o 
   5   8   0       16.14       26.43      7.97 o 
   6   8   0        5.97        8.33      4.88 o 
   7   8   0        6.87       12.85      6.87 o 
   8   8   0        7.61       -0.42      9.70 o 
   9   8   0       18.23       21.49     12.37 o 
  10   8   0        0.52       26.06     13.75 o 
  11   8   0       11.37       27.31     15.70 o 
   1   9   0       27.76       33.82      5.12 o 
   2   9   0        9.08        6.43      3.95 o 
   3   9   0        0.05        5.17      5.69 o 
   4   9   0       20.50       28.31      7.10 o 
   5   9   0        3.01        5.54      5.98 o 
   6   9   0        0.05        2.00      6.45 o 
   7   9   0       30.28       41.38     13.75 o 
   8   9   0        7.38       16.78     12.05 o 
   9   9   0        2.70       12.64     13.41 o 
   0  10   0        1.74        2.69      5.97 o 
   1  10   0       12.25       21.04      4.87 o 
   2  10   0        9.58        3.28      5.92 o 
   3  10   0        1.88        3.99      8.33 o 
   4  10   0        7.29       12.20      7.11 o 
 -18   1   1        1.83        0.69      5.80 o 
 -17   1   1        3.51        6.58      5.97 o 
 -16   1   1        7.85       10.05      5.38 o 
 -15   1   1       57.62       55.24      6.27 o 
 -14   1   1       17.37       27.69      5.08 o 
 -13   1   1       87.17       95.28      6.86 o 
 -12   1   1      209.04      202.03     12.23 o 
 -11   1   1      306.32      373.47     12.93 o 
 -10   1   1        3.85        4.50      2.89 o 
  -9   1   1        2.54       -0.04      2.44 o 
  -8   1   1      746.39      816.88     14.93 o 
  -7   1   1      471.20      347.89      8.02 o 
  -6   1   1     2701.21     2580.67    106.12 o 
  -5   1   1      187.13      220.60      4.85 o 
  -4   1   1     2649.70     2485.02     32.04 o 
  -3   1   1      397.36      458.43      9.35 o 
  -2   1   1     3275.02     3065.96     49.18 o 
   0   1   1      156.01      115.35      5.76 o 
   1   1   1      130.28      114.80      1.78 o 
   2   1   1     6085.48     5866.03    123.92 o 
   3   1   1      546.93      636.41     11.69 o 
   4   1   1     5597.80     5694.32     92.33 o 
   5   1   1      437.88      389.88     12.15 o 
   6   1   1     1008.35      993.10     16.68 o 
   7   1   1     4867.42     5299.01     77.12 o 
   8   1   1      649.98      673.23     13.16 o 
   9   1   1      334.23      355.80      9.10 o 
  10   1   1        4.30        1.68      3.16 o 
  11   1   1       41.22       33.67      4.74 o 
  12   1   1      691.40      724.77     16.09 o 
  13   1   1        6.73        3.70      4.31 o 
  14   1   1        1.42        4.74      4.62 o 
  15   1   1        1.93       -1.36      4.87 o 
  16   1   1        0.39       -0.61      5.04 o 
  17   1   1        7.59        8.22      5.93 o 
  18   1   1        2.73        3.68      6.08 o 
 -18   2   1        0.04       -7.57      8.17 o 
 -17   2   1        1.73       -0.70      6.25 o 
 -16   2   1        2.80        1.41      6.17 o 
 -15   2   1       12.29        3.03      5.54 o 
 -14   2   1       76.54       72.21      6.20 o 
 -13   2   1        4.86        0.22      3.93 o 
 -12   2   1      126.67      103.46      6.34 o 
 -11   2   1       28.33       28.51      4.25 o 
 -10   2   1     1080.17     1194.14     21.00 o 
  -9   2   1        0.08        3.92      2.33 o 
  -8   2   1     1425.09     1523.58     24.52 o 
  -7   2   1      734.00      763.96     16.86 o 
  -6   2   1      162.71      116.35      6.52 o 
  -5   2   1     2761.72     2848.63     46.88 o 
  -4   2   1       30.08       27.98      1.33 o 
  -3   2   1     6367.07     6215.12    103.54 o 
  -2   2   1       49.91       41.23      2.63 o 
  -1   2   1    22521.24    23445.47    494.60 o 
   0   2   1     4933.67     5279.94    112.36 o 
   1   2   1    18243.51    19150.25    329.55 o 
   2   2   1     3272.71     3201.76     56.63 o 
   3   2   1      308.27      248.50      4.07 o 
   4   2   1     2046.33     2061.60     30.45 o 
   5   2   1      660.51      545.61     24.54 o 
   6   2   1     1631.00     1821.19     39.66 o 
   7   2   1     1206.62     1280.62     23.50 o 
   8   2   1       43.49       58.49      4.03 o 
   9   2   1       58.24       68.12      4.36 o 
  10   2   1      903.61      866.30     18.58 o 
  11   2   1      120.44      124.71      7.86 o 
  12   2   1       30.61       27.42      6.59 o 
  13   2   1        2.41        1.52      3.97 o 
  14   2   1       23.55       19.46      6.45 o 
  15   2   1       11.04        2.63      5.70 o 
  16   2   1        2.97       -1.37      5.87 o 
  17   2   1        0.64        0.05      6.22 o 
  18   2   1        7.75        4.02     12.58 o 
 -18   3   1        0.32       -3.16      5.99 o 
 -17   3   1        0.14       -4.43      5.68 o 
 -16   3   1        7.90        5.10      9.01 o 
 -15   3   1        1.32        7.12      5.13 o 
 -14   3   1        1.36        0.79      4.55 o 
 -13   3   1       26.15       25.19      5.07 o 
 -12   3   1      122.93      138.28      8.45 o 
 -11   3   1       93.37      102.34      6.88 o 
 -10   3   1       13.98       15.88      7.50 o 
  -9   3   1       13.95       10.81      2.74 o 
  -8   3   1       49.60       58.31      2.56 o 
  -7   3   1     1405.79     1481.10     19.81 o 
  -6   3   1       97.50       74.71      2.56 o 
  -5   3   1      226.86      262.52      6.48 o 
  -4   3   1      256.39      315.78      8.61 o 
  -3   3   1      111.50      178.36      5.92 o 
  -2   3   1      165.58      157.18      8.03 o 
  -1   3   1      345.86      291.62     13.21 o 
   0   3   1      270.78      225.96     25.16 o 
   1   3   1      459.20      398.53     21.79 o 
   2   3   1        1.59       -0.79      1.16 o 
   3   3   1     1021.89      997.75     24.84 o 
   4   3   1     1145.58     1077.97     37.92 o 
   5   3   1       75.25       79.33      2.58 o 
   6   3   1      431.45      450.24      7.38 o 
   7   3   1      237.10      272.19      5.18 o 
   8   3   1       42.49       40.85      2.79 o 
   9   3   1      168.46      160.78      8.00 o 
  10   3   1      572.14      531.07     14.09 o 
  11   3   1        1.23       -1.98      4.65 o 
  12   3   1       44.40       43.25      5.48 o 
  13   3   1        0.22        0.32      4.45 o 
  14   3   1       70.36       65.90      7.13 o 
  15   3   1        2.10        1.31      5.11 o 
  16   3   1       19.65       10.19      5.62 o 
  17   3   1       21.34       31.92      7.03 o 
 -17   4   1        0.55        9.31      6.43 o 
 -16   4   1       12.05       12.28      5.03 o 
 -15   4   1        5.54        3.41      6.47 o 
 -14   4   1        3.11       -4.80      6.15 o 
 -13   4   1        5.22        6.68      5.59 o 
 -12   4   1       73.16       78.56      5.76 o 
 -11   4   1       61.51       50.80      4.60 o 
 -10   4   1       78.95       84.60     10.32 o 
  -9   4   1       77.01       64.71     33.94 o 
  -8   4   1      379.24      339.29     33.56 o 
  -7   4   1        2.22        4.14      4.42 o 
  -6   4   1        0.01       -2.55      2.55 o 
  -5   4   1     1063.66     1172.37     24.37 o 
  -4   4   1        0.74        1.98      2.77 o 
  -3   4   1      363.77      304.79      8.92 o 
  -2   4   1       92.33       96.64      5.43 o 
  -1   4   1      832.61      878.02     22.96 o 
   0   4   1      618.51      616.36     17.53 o 
   1   4   1      115.07      113.82      5.38 o 
   2   4   1     1691.03     1613.07     31.51 o 
   3   4   1      129.77      120.62      5.75 o 
   4   4   1       84.39       72.04      4.97 o 
   5   4   1     1328.07     1355.36     33.99 o 
   6   4   1      324.85      323.77     12.56 o 
   7   4   1      478.32      480.86     31.12 o 
   8   4   1      139.71      149.56      9.87 o 
   9   4   1     1480.37     1593.26     25.39 o 
  10   4   1      593.44      558.86     13.95 o 
  11   4   1      231.60      249.93      9.54 o 
  12   4   1       84.90       85.51      6.13 o 
  13   4   1       27.71       38.23      5.20 o 
  14   4   1        0.23       -3.97      3.97 o 
  15   4   1       10.83       12.17      8.88 o 
  16   4   1       18.84       28.42     11.46 o 
 -16   5   1        9.07        9.22     19.34 o 
 -15   5   1        1.46       10.33     16.44 o 
 -14   5   1        0.00       -5.64     13.82 o 
 -13   5   1        2.53       -1.34      6.21 o 
 -12   5   1        6.76       17.81      7.16 o 
 -11   5   1      195.93      203.24     24.17 o 
 -10   5   1       15.20       19.28      6.32 o 
  -9   5   1        0.38       -0.34      5.13 o 
  -8   5   1      161.70      161.64     10.27 o 
  -7   5   1       10.36        5.48      4.40 o 
  -6   5   1      846.31      798.39     19.21 o 
  -5   5   1        5.57        0.37      3.10 o 
  -4   5   1      342.18      294.70     11.42 o 
  -3   5   1      834.00      879.75     21.34 o 
  -2   5   1      429.58      480.63     13.02 o 
  -1   5   1       13.81       16.87      4.10 o 
   0   5   1      301.62      272.85     11.06 o 
   1   5   1        1.25        6.73      2.85 o 
   2   5   1       15.59       15.34      3.62 o 
   3   5   1      731.20      741.23     17.64 o 
   4   5   1      171.83      181.93      7.87 o 
   5   5   1      156.29      145.81      7.35 o 
   6   5   1       17.86       10.67      5.61 o 
   7   5   1       11.83        9.96      4.82 o 
   8   5   1       26.43       25.17      6.42 o 
   9   5   1       23.47       25.17      6.70 o 
  10   5   1       66.83       61.84      9.04 o 
  11   5   1       33.48       30.70      8.62 o 
  12   5   1        2.54       -3.51      5.83 o 
  13   5   1       41.30       41.49      8.90 o 
  14   5   1        7.79       13.66      7.80 o 
  15   5   1        0.03       -6.96      6.96 o 
  16   5   1        0.15       -1.09     18.30 o 
 -15   6   1        4.92       -2.32     18.42 o 
 -14   6   1        1.22       -6.43     15.06 o 
 -13   6   1        2.21        8.15     13.89 o 
 -12   6   1      123.05      125.13     19.67 o 
 -11   6   1       49.82       61.90      9.29 o 
 -10   6   1       43.31       43.48      8.16 o 
  -9   6   1      130.66      148.30     12.33 o 
  -8   6   1       36.06       39.41      9.04 o 
  -7   6   1       48.68       41.93      5.48 o 
  -6   6   1       14.41       10.80      3.98 o 
  -5   6   1      223.40      268.03     10.22 o 
  -4   6   1       83.29       95.03      6.83 o 
  -3   6   1       21.66       22.87      4.20 o 
  -2   6   1       94.88      104.01      8.20 o 
  -1   6   1      112.61      111.42      8.54 o 
   0   6   1       27.07       29.85      4.44 o 
   1   6   1      152.23      148.04      7.43 o 
   2   6   1       39.25       42.90      4.86 o 
   3   6   1      258.47      239.72      9.46 o 
   4   6   1       12.99       12.88      3.85 o 
   5   6   1      143.52      158.22      8.14 o 
   6   6   1        1.08       -4.24      5.10 o 
   7   6   1        4.44        3.27      5.96 o 
   8   6   1       10.61       15.91      6.42 o 
   9   6   1       34.65       34.94      8.29 o 
  10   6   1        3.48        8.50      6.56 o 
  11   6   1       81.47       62.48      9.80 o 
  12   6   1       28.83       41.31      9.45 o 
  13   6   1        3.34        7.20      7.29 o 
  14   6   1        1.28       22.23     17.23 o 
 -14   7   1        2.21       13.78     16.88 o 
 -13   7   1        0.13       22.99     16.61 o 
 -12   7   1        4.53       -2.27     14.41 o 
 -11   7   1        2.30        2.95     12.86 o 
 -10   7   1        8.68        4.27     11.31 o 
  -9   7   1        0.85        6.79      6.34 o 
  -8   7   1       87.82      111.94     10.67 o 
  -7   7   1        7.13        4.68      4.35 o 
  -6   7   1      108.69      132.09      8.80 o 
  -5   7   1       39.85       35.90      5.50 o 
  -4   7   1       20.74       27.08      4.82 o 
  -3   7   1       38.37       39.11      5.43 o 
  -2   7   1       27.83       27.82      4.78 o 
  -1   7   1       60.17       59.92      5.95 o 
   0   7   1       62.82       54.24      5.75 o 
   1   7   1        7.07        6.04      3.87 o 
   2   7   1        8.34       10.60      9.15 o 
   3   7   1       16.60       16.30      4.47 o 
   4   7   1      165.55      165.94     10.70 o 
   5   7   1       66.90       55.80      6.34 o 
   6   7   1        0.06       -1.65      4.87 o 
   7   7   1       73.06       66.15      9.14 o 
   8   7   1       48.95       43.64      8.33 o 
   9   7   1        5.16        2.77      6.28 o 
  10   7   1       64.27       69.34     10.22 o 
  11   7   1        0.20        6.81     14.42 o 
  12   7   1       20.63       24.91     15.58 o 
  13   7   1        2.79        5.27     17.59 o 
 -12   8   1       10.07       19.51     16.05 o 
 -11   8   1        4.86       11.37     13.90 o 
 -10   8   1        0.91        3.11     13.36 o 
  -9   8   1       11.49        6.71     12.29 o 
  -8   8   1        6.31       13.89     11.52 o 
  -7   8   1       44.20       54.23      9.03 o 
  -6   8   1        5.38        4.88      4.51 o 
  -5   8   1       15.96       14.05      4.90 o 
  -4   8   1        2.39        7.30      4.43 o 
  -3   8   1        7.82        6.72      4.42 o 
  -2   8   1        0.06       -0.80      3.59 o 
  -1   8   1        0.23       -2.25      3.19 o 
   0   8   1        2.44        6.01      3.55 o 
   1   8   1        4.73       -0.23      4.80 o 
   2   8   1        0.28        2.97      3.93 o 
   3   8   1        6.90        6.09      4.21 o 
   4   8   1       11.91       11.89      4.64 o 
   5   8   1        0.22        0.90      4.90 o 
   6   8   1        0.18       -1.49      5.49 o 
   7   8   1        0.37        8.81      6.54 o 
   8   8   1        0.02        4.73      6.29 o 
   9   8   1        3.16        1.66     12.37 o 
  10   8   1        6.13        9.68     13.67 o 
  11   8   1        0.07       -6.66     13.23 o 
  -9   9   1        5.87       13.64     12.97 o 
  -8   9   1        0.33       10.26     11.73 o 
  -7   9   1       10.11        1.81     10.59 o 
  -6   9   1        0.75        0.46      6.40 o 
  -5   9   1        5.60        9.19      6.48 o 
  -4   9   1        0.71       -2.51      5.01 o 
  -3   9   1        0.50       -0.76      4.30 o 
  -2   9   1        5.46        8.44      4.03 o 
  -1   9   1        1.62        9.36      5.49 o 
   0   9   1       41.42       56.36      6.60 o 
   1   9   1      102.30      120.77      7.90 o 
   2   9   1       11.25        8.37      4.83 o 
   3   9   1        1.61        0.80      4.51 o 
   4   9   1       11.00       10.84      7.14 o 
   5   9   1        3.97        5.48      8.94 o 
   6   9   1        7.29       12.58     10.42 o 
   7   9   1        0.72       28.83     12.83 o 
   8   9   1       10.96       33.78     14.31 o 
  -5  10   1        0.66        5.11      6.68 o 
  -4  10   1        0.07        3.10     17.30 o 
  -3  10   1        0.77       11.47      6.68 o 
  -2  10   1        9.32        8.97      6.42 o 
  -1  10   1        0.64       12.64      5.11 o 
   0  10   1       13.16       21.67      4.91 o 
   1  10   1        1.92       13.57      5.37 o 
   2  10   1        0.36       -4.19      4.19 o 
   3  10   1        0.69       27.19      7.80 o 
   4  10   1        1.16       11.33      7.89 o 
 -19   0   2        1.68        5.83      9.32 o 
 -18   0   2       16.32       19.32      9.35 o 
 -17   0   2        0.07        3.50      7.55 o 
 -16   0   2        9.68       -6.96      6.96 o 
 -15   0   2        0.43       13.77      9.98 o 
 -14   0   2      412.20      418.03     17.35 o 
 -13   0   2        0.36        0.95      5.85 o 
 -12   0   2      388.35      371.03     15.27 o 
 -11   0   2      104.89       82.98      9.52 o 
 -10   0   2       68.73       68.60      9.56 o 
  -9   0   2       14.89       20.37      4.44 o 
  -8   0   2     1936.77     2201.61     48.04 o 
  -7   0   2     7613.31     8111.77    164.10 o 
  -6   0   2      609.43      412.60     24.56 o 
  -5   0   2     1379.53     1425.11     30.81 o 
  -4   0   2        6.70        6.13      1.31 o 
  -3   0   2     9598.28    10810.30    174.40 o 
  -2   0   2      325.63      226.03      5.80 o 
  -1   0   2      230.24      194.29      4.40 o 
   0   0   2       55.31       73.68      2.89 o 
   1   0   2      143.33      172.62      4.56 o 
   2   0   2     2603.58     2606.31     71.73 o 
   3   0   2      680.77      259.90     11.27 o 
   5   0   2      922.52      851.16     27.05 o 
   6   0   2     4716.88     5247.19    107.84 o 
   7   0   2     2639.92     2976.55     63.67 o 
   8   0   2      235.63      271.26     11.18 o 
   9   0   2       65.76       58.60      6.55 o 
  10   0   2       26.55       27.28      5.88 o 
  11   0   2     1264.26     1406.15     35.69 o 
  12   0   2      608.34      623.52     20.87 o 
  13   0   2       23.57       25.65      7.19 o 
  14   0   2        3.58       -1.99      6.65 o 
  15   0   2        0.10       -6.74      7.60 o 
  16   0   2        0.23       -2.65      7.36 o 
  17   0   2        0.94        4.71     10.77 o 
  18   0   2        9.25       19.67      9.80 o 
 -19   1   2        0.02       -5.27      6.23 o 
 -18   1   2        4.65        1.46      6.10 o 
 -17   1   2        3.94       -3.37      5.44 o 
 -16   1   2        1.76       -3.69      4.94 o 
 -15   1   2       21.49       18.67      5.28 o 
 -14   1   2        0.18       -4.60      5.00 o 
 -13   1   2       90.55       90.36      6.55 o 
 -12   1   2      107.56      125.70      6.82 o 
 -11   1   2       81.93       71.01      5.20 o 
 -10   1   2       36.94       63.24      4.47 o 
  -9   1   2      187.41      273.50      7.62 o 
  -8   1   2      820.63      901.81     15.83 o 
  -7   1   2     4880.00     5068.73     83.62 o 
  -6   1   2      926.24      905.05     14.43 o 
  -5   1   2      402.99      451.96      7.26 o 
  -4   1   2     4677.52     4667.88     58.93 o 
  -3   1   2     1039.16     1077.32     19.87 o 
  -2   1   2    15920.56    16394.91    231.81 o 
  -1   1   2      749.59      500.51     90.18 o 
   0   1   2     1268.78     1411.41     29.14 o 
   1   1   2      607.75      552.03     13.10 o 
   2   1   2      845.95      974.06     24.77 o 
   3   1   2     2637.50     2441.84     35.68 o 
   4   1   2     6773.01     6983.26    112.98 o 
   5   1   2     2817.99     2699.12     45.38 o 
   6   1   2      403.07      379.12      8.60 o 
   7   1   2      632.77      635.66     12.28 o 
   8   1   2       14.12       23.29      3.10 o 
   9   1   2       14.49       18.86      3.33 o 
  10   1   2      109.55      112.64      6.25 o 
  11   1   2       35.03       29.87      4.94 o 
  12   1   2        9.75       13.85      4.86 o 
  13   1   2       32.63       24.64      5.12 o 
  14   1   2       14.75       11.65      4.76 o 
  15   1   2        0.47       -4.23      4.60 o 
  16   1   2        5.17       -0.72      5.32 o 
  17   1   2        0.57       -0.01      5.70 o 
  18   1   2        1.02      -10.15     11.93 o 
 -18   2   2        3.61       -0.45     10.73 o 
 -17   2   2       19.13       15.92      6.64 o 
 -16   2   2        1.09        3.16      6.12 o 
 -15   2   2        4.03       -5.10      5.10 o 
 -14   2   2       11.19       16.81      4.55 o 
 -13   2   2      308.88      345.50     11.88 o 
 -12   2   2       52.68       61.84      5.41 o 
 -11   2   2      122.56      105.84      5.82 o 
 -10   2   2      520.72      557.21     11.88 o 
  -9   2   2      209.01      183.05      6.18 o 
  -8   2   2        1.10        6.04      2.60 o 
  -7   2   2      313.48      279.35      7.56 o 
  -6   2   2       22.21       16.84      1.53 o 
  -5   2   2      291.52      273.27      7.97 o 
  -4   2   2      572.58      440.27      6.95 o 
  -3   2   2      501.95      548.89     12.03 o 
  -1   2   2     2508.05     2626.23     57.21 o 
   0   2   2     8503.04     9347.40    160.82 o 
   1   2   2     9677.02    10039.53    172.72 o 
   2   2   2     2820.28     2733.40     59.80 o 
   3   2   2     1109.20     1026.25     15.77 o 
   4   2   2        0.43       -0.68      0.83 o 
   5   2   2      428.63      448.54      8.71 o 
   6   2   2     4603.63     4700.09     68.55 o 
   7   2   2      743.03      722.74     14.93 o 
   8   2   2        3.85        2.21      2.39 o 
   9   2   2       75.63       91.04      5.39 o 
  10   2   2      720.74      713.53     14.95 o 
  11   2   2       33.07       27.24      4.33 o 
  12   2   2      142.62      144.87      7.42 o 
  13   2   2       18.96       20.98      5.57 o 
  14   2   2        5.82        4.96      5.22 o 
  15   2   2        7.92        4.31      6.18 o 
  16   2   2        7.67        7.51      6.37 o 
  17   2   2        1.12       -6.65      6.65 o 
 -18   3   2        0.51        2.84      7.34 o 
 -17   3   2        0.96       -7.60      7.60 o 
 -16   3   2        2.07       -4.13      5.03 o 
 -15   3   2        1.88       -0.60      4.67 o 
 -14   3   2        0.24       -4.48      4.48 o 
 -13   3   2        2.60       -3.16      4.10 o 
 -12   3   2       44.22       35.70      5.24 o 
 -11   3   2     1222.32     1230.31     25.36 o 
 -10   3   2       20.54       19.78      4.04 o 
  -9   3   2      402.98      459.54      9.88 o 
  -8   3   2     1606.28     1754.61     20.16 o 
  -7   3   2      680.01      631.98      8.79 o 
  -5   3   2     1175.82     1065.46     22.96 o 
  -4   3   2       36.76       40.83      3.20 o 
  -3   3   2     1525.30     1589.51     30.25 o 
  -2   3   2        9.99       11.17      9.52 o 
   0   3   2      136.31      150.39      6.29 o 
   1   3   2     5801.31     5381.36    382.74 o 
   2   3   2     1887.15      854.17     21.52 o 
   3   3   2      344.34      292.27     13.26 o 
   4   3   2     3046.38     3109.81     92.34 o 
   5   3   2        7.08        3.26      0.99 o 
   6   3   2      727.51      691.63      9.68 o 
   7   3   2        4.52        3.17      1.45 o 
   8   3   2        2.17        2.32      1.65 o 
   9   3   2       10.64        5.72      4.07 o 
  10   3   2      283.29      313.76     10.74 o 
  11   3   2       21.90       17.49      7.22 o 
  12   3   2        0.52       -2.64      4.03 o 
  13   3   2       10.52        6.05      5.41 o 
  14   3   2       41.04       34.95      6.44 o 
  15   3   2        0.26        7.32      5.16 o 
  16   3   2       49.90       51.80      7.57 o 
  17   3   2        2.83        4.78      6.21 o 
 -17   4   2       15.84       14.54      6.29 o 
 -16   4   2       18.15       12.88      5.78 o 
 -15   4   2       17.30       17.73      5.72 o 
 -14   4   2       12.58        7.48      4.26 o 
 -13   4   2       16.79        9.87      4.55 o 
 -12   4   2      243.02      217.52      8.37 o 
 -11   4   2      167.73      170.22      7.25 o 
 -10   4   2       12.50        9.88      4.76 o 
  -9   4   2      154.36      149.78     12.00 o 
  -8   4   2       46.74       48.91      5.90 o 
  -7   4   2      421.85      451.55     19.90 o 
  -6   4   2       86.77       80.37      5.32 o 
  -5   4   2      135.53      147.58      6.27 o 
  -4   4   2       71.83       89.94      5.19 o 
  -3   4   2       19.18       20.77      4.73 o 
  -1   4   2       35.18       39.25      4.43 o 
   0   4   2      420.79      423.36     10.89 o 
   1   4   2       50.18       34.08      3.53 o 
   2   4   2     2284.39     2314.62     43.81 o 
   3   4   2      362.15      355.60     22.31 o 
   4   4   2       36.60       36.48      4.91 o 
   5   4   2      230.84      247.75     10.71 o 
   6   4   2      509.21      525.62     17.38 o 
   7   4   2       13.43        7.27      4.67 o 
   8   4   2       17.71       18.30      2.65 o 
   9   4   2        6.48        8.19      5.40 o 
  10   4   2       51.14       47.97      4.74 o 
  11   4   2       15.15       10.54      3.82 o 
  12   4   2       47.08       40.19      5.23 o 
  13   4   2       26.59       24.73      4.95 o 
  14   4   2        2.80        2.78      4.22 o 
  15   4   2       15.58       21.80      5.51 o 
  16   4   2        1.37       -0.14      5.03 o 
 -16   5   2        0.11       -8.96     17.82 o 
 -15   5   2        5.31       13.84     15.94 o 
 -14   5   2       24.83        4.46     14.85 o 
 -13   5   2        0.02       -7.76     13.27 o 
 -12   5   2       80.13       93.14     10.26 o 
 -11   5   2        6.46        4.15      5.53 o 
 -10   5   2      110.15      127.21     19.53 o 
  -9   5   2       11.00       10.04      5.34 o 
  -8   5   2       55.35       54.08      6.95 o 
  -7   5   2       98.05      111.30      8.84 o 
  -6   5   2       36.20       38.97      6.46 o 
  -5   5   2      765.83      794.27     18.79 o 
  -4   5   2      723.50      744.57     18.44 o 
  -3   5   2       24.79       28.96      4.33 o 
  -2   5   2      183.57      164.59      8.71 o 
  -1   5   2        0.09       -0.04      3.15 o 
   0   5   2       20.88       24.74      3.53 o 
   1   5   2      220.08      242.15      9.60 o 
   2   5   2       18.36       17.33      3.45 o 
   3   5   2      473.76      498.90     13.30 o 
   4   5   2       69.61       92.22      6.20 o 
   5   5   2        0.13       -3.83      3.83 o 
   6   5   2       28.38       19.55      5.23 o 
   7   5   2       86.37       89.17     13.89 o 
   8   5   2      155.39      156.81     23.79 o 
   9   5   2      240.87      242.17     14.01 o 
  10   5   2       93.94       98.28     10.62 o 
  11   5   2       10.78       15.27      7.19 o 
  12   5   2        1.33       -0.88      6.37 o 
  13   5   2        0.08        5.92      7.15 o 
  14   5   2        0.29       -4.19      7.67 o 
  15   5   2        0.01        2.31      8.28 o 
 -15   6   2        1.80       16.39     18.00 o 
 -14   6   2        3.75       32.10     17.07 o 
 -13   6   2        1.02       -1.84     13.86 o 
 -12   6   2        3.56       14.60     13.58 o 
 -11   6   2       32.92       33.71     12.71 o 
 -10   6   2      161.57      160.53     21.77 o 
  -9   6   2        0.98        0.12      5.45 o 
  -8   6   2        0.97       -3.16      4.30 o 
  -7   6   2       26.65       26.22      4.69 o 
  -6   6   2       10.22       14.87      4.04 o 
  -5   6   2       13.92       14.28      3.97 o 
  -4   6   2        0.99       -0.31      3.24 o 
  -3   6   2        2.45        2.64      3.07 o 
  -2   6   2       26.29       37.56      4.82 o 
  -1   6   2      121.08      117.19      6.82 o 
   0   6   2       32.59       45.42      4.92 o 
   1   6   2      369.02      331.93     10.90 o 
   2   6   2        1.61        5.63      3.43 o 
   3   6   2        4.38        3.15      3.38 o 
   4   6   2       17.59       16.17      4.90 o 
   5   6   2       80.78       81.33      8.38 o 
   6   6   2       63.41       53.23      7.60 o 
   7   6   2        0.65       -4.14      5.15 o 
   8   6   2       33.87       35.11      8.13 o 
   9   6   2       64.94       75.62      9.76 o 
  10   6   2       19.33       29.11      9.90 o 
  11   6   2        5.74        6.36      7.00 o 
  12   6   2        9.25       20.72      8.19 o 
  13   6   2        0.72       11.10      7.73 o 
  14   6   2        0.08       -1.72      7.27 o 
 -14   7   2       19.47       18.10     16.57 o 
 -13   7   2        3.09        1.46     15.00 o 
 -12   7   2       12.48       10.98     12.90 o 
 -11   7   2       34.73       45.43     14.19 o 
 -10   7   2        0.21       -0.07     11.29 o 
  -9   7   2       40.78       40.19     12.27 o 
  -8   7   2       31.82       29.42      5.49 o 
  -7   7   2       43.95       54.03      6.54 o 
  -6   7   2       43.94       55.29      6.34 o 
  -5   7   2      138.68      146.35      8.36 o 
  -4   7   2        0.39        3.42      3.95 o 
  -3   7   2        3.39        5.54      4.06 o 
  -2   7   2       28.66       39.16      5.44 o 
  -1   7   2        1.61       -3.27      3.27 o 
   0   7   2       37.72       44.86      5.27 o 
   1   7   2       42.69       54.10      5.79 o 
   2   7   2       81.79       84.55      6.85 o 
   3   7   2        1.96        0.60      3.72 o 
   4   7   2       12.34       14.86      4.54 o 
   5   7   2       55.73       57.38      7.97 o 
   6   7   2        0.71        2.29      6.69 o 
   7   7   2        4.91        3.95      6.23 o 
   8   7   2        0.25       -4.54     14.80 o 
   9   7   2        2.25        5.02      6.43 o 
  10   7   2        4.89        5.24      7.15 o 
  11   7   2        1.85       -8.02      8.02 o 
  12   7   2        6.78       21.99     17.64 o 
  13   7   2        0.07        1.93     17.97 o 
 -12   8   2        1.86        4.28     13.76 o 
 -11   8   2        7.12        3.93     12.88 o 
 -10   8   2       24.05        8.96     13.16 o 
  -9   8   2        7.05        5.50     10.44 o 
  -8   8   2       20.81        8.20     10.16 o 
  -7   8   2        0.20       -0.65      5.52 o 
  -6   8   2       31.94       31.66      7.30 o 
  -5   8   2        9.39       12.11      4.77 o 
  -4   8   2        6.93       13.13      4.71 o 
  -3   8   2        6.07        3.51      4.87 o 
  -2   8   2        4.03        4.13      3.53 o 
  -1   8   2        0.41       -1.58      3.90 o 
   0   8   2       26.77       34.76      5.41 o 
   1   8   2       15.23       15.00      4.60 o 
   2   8   2       21.36       19.48      6.28 o 
   3   8   2        3.63        2.71      4.09 o 
   4   8   2        4.40        3.78      4.36 o 
   5   8   2       37.10       41.69      7.83 o 
   6   8   2       20.13       18.42      6.99 o 
   7   8   2       20.38       27.16      7.85 o 
   8   8   2       33.67       45.53      9.16 o 
   9   8   2       18.84       14.01      7.99 o 
  10   8   2        2.83       14.40     13.56 o 
  11   8   2       17.95       23.73     17.24 o 
  -9   9   2        0.01        9.90     11.88 o 
  -8   9   2        0.26        9.38     11.15 o 
  -7   9   2       14.33       22.18      7.65 o 
  -6   9   2        0.13       -5.40      6.68 o 
  -5   9   2        6.38        4.96      7.75 o 
  -4   9   2        2.42        7.02      5.96 o 
  -3   9   2       11.00       15.97      5.04 o 
  -2   9   2       14.97       27.73      4.79 o 
  -1   9   2        1.49        6.19      3.84 o 
   0   9   2        0.90        1.12      3.86 o 
   1   9   2        0.05        3.67      4.48 o 
   2   9   2        0.25        0.49      4.30 o 
   3   9   2        3.18        2.35      6.61 o 
   4   9   2       15.23       12.08      8.85 o 
   5   9   2        6.82       11.77      6.72 o 
   6   9   2       23.50       38.00      8.88 o 
   7   9   2        0.62        9.73     12.13 o 
   8   9   2        0.72       34.98     14.54 o 
  -5  10   2        0.25        3.51     10.75 o 
  -4  10   2        0.24       11.24      6.53 o 
  -3  10   2        0.48        5.87      6.21 o 
  -2  10   2       16.63       22.69      9.50 o 
  -1  10   2       33.74       39.43     11.39 o 
   0  10   2        0.11       10.41      4.94 o 
   1  10   2       11.46       15.80      8.75 o 
   2  10   2        2.96        6.61      4.47 o 
   3  10   2        2.48        2.83      7.08 o 
   4  10   2        1.22       26.30     11.23 o 
 -19   1   3       36.36       55.99      7.90 o 
 -18   1   3       10.18        4.06      6.14 o 
 -17   1   3        8.77       -1.77      5.22 o 
 -16   1   3        0.09        1.76      5.04 o 
 -15   1   3        8.51        7.26      6.34 o 
 -14   1   3       10.99        5.55      4.54 o 
 -13   1   3        1.28       -4.20      4.20 o 
 -12   1   3      729.15      751.82     15.74 o 
 -11   1   3       76.06       71.42      4.84 o 
 -10   1   3        3.20       -1.37      2.48 o 
  -9   1   3      226.01      279.24      9.46 o 
  -8   1   3      977.18      977.09     20.99 o 
  -7   1   3     4734.44     5106.69     65.41 o 
  -6   1   3     1646.57     1946.23     28.50 o 
  -5   1   3     1049.18     1284.72     17.42 o 
  -4   1   3     2157.19     2010.39     26.67 o 
  -3   1   3     1831.34     2082.57     35.76 o 
  -2   1   3    21614.80    22282.99    357.07 o 
  -1   1   3     5040.14     4885.61     78.85 o 
   0   1   3       66.84       44.28      3.79 o 
   2   1   3      310.17      246.47      5.74 o 
   3   1   3      132.20       86.55      3.52 o 
   4   1   3     3544.57     3386.82     56.22 o 
   5   1   3      832.45      901.14     17.17 o 
   6   1   3     2411.41     2317.54     40.11 o 
   7   1   3     1886.52     1954.21     30.81 o 
   8   1   3      176.26      180.79      6.60 o 
   9   1   3      723.27      697.50     37.21 o 
  10   1   3      741.25      833.07     17.04 o 
  11   1   3      145.07      136.83      7.26 o 
  12   1   3        2.72        1.71      4.02 o 
  13   1   3        7.02        8.12      4.92 o 
  14   1   3       39.35       38.89      5.87 o 
  15   1   3        2.24       -1.46      6.27 o 
  16   1   3        5.70       -6.17      6.17 o 
  17   1   3        8.85       -3.77      5.75 o 
 -19   2   3       10.73        9.87     10.18 o 
 -18   2   3        2.30       -2.18      6.61 o 
 -17   2   3       33.71       41.87     12.21 o 
 -16   2   3        3.80        4.09     12.41 o 
 -15   2   3       17.35       20.94      5.96 o 
 -14   2   3      171.50      181.17      8.48 o 
 -13   2   3      505.40      475.24     12.39 o 
 -12   2   3      218.51      249.38     10.30 o 
 -11   2   3     1261.15     1236.95     21.71 o 
 -10   2   3        0.15       -2.32      2.32 o 
  -9   2   3      196.35      160.15      4.91 o 
  -8   2   3       36.59       35.61      3.66 o 
  -7   2   3     1667.23     1743.88     32.95 o 
  -6   2   3      228.11      269.46      4.78 o 
  -5   2   3       25.56       19.84      1.94 o 
  -4   2   3    11926.96    12294.33    153.27 o 
  -3   2   3       66.98       68.08      4.44 o 
  -1   2   3    29806.77    30280.45    637.45 o 
   0   2   3    38660.92    39900.02    687.44 o 
   1   2   3     5497.22     6124.16    130.32 o 
   2   2   3        4.22        1.95      1.08 o 
   4   2   3      199.36      236.24      7.57 o 
   5   2   3       32.54       34.50      3.44 o 
   6   2   3        0.20       -1.69      2.10 o 
   7   2   3      241.33      291.95      7.72 o 
   8   2   3       39.17       53.92      8.37 o 
   9   2   3       52.40       61.96      5.03 o 
  10   2   3      318.16      361.50     10.23 o 
  11   2   3       50.04       43.64      4.92 o 
  12   2   3        8.30       14.11      4.44 o 
  13   2   3       27.02       29.83      6.37 o 
  14   2   3       75.44       85.67      8.32 o 
  15   2   3       47.71       66.04     11.57 o 
  16   2   3        7.62        5.11      7.29 o 
  17   2   3        2.45        3.02      7.00 o 
 -18   3   3        0.72       -2.50      6.32 o 
 -17   3   3        3.54        9.53      6.69 o 
 -16   3   3       10.82        9.42      5.37 o 
 -15   3   3       95.55       83.96      7.42 o 
 -14   3   3       38.29       28.28      5.52 o 
 -13   3   3      141.50      118.81      7.55 o 
 -12   3   3      718.72      727.95     17.62 o 
 -11   3   3       79.95       98.94      6.14 o 
 -10   3   3        3.50        4.42      6.03 o 
  -9   3   3       54.86       51.55      2.84 o 
  -8   3   3     1216.37     1206.21     15.57 o 
  -7   3   3       49.02       47.30      2.23 o 
  -6   3   3     1240.11     1257.57     20.60 o 
  -5   3   3     1243.68     1112.98     23.80 o 
  -4   3   3      169.48      126.31      8.63 o 
  -3   3   3      283.87      122.71      8.39 o 
  -2   3   3     3599.80     1986.18     64.83 o 
  -1   3   3      122.48      119.17      5.48 o 
   0   3   3     3231.87     3171.16     69.07 o 
   1   3   3      240.64      237.90     14.66 o 
   2   3   3     2241.56     2091.86     47.60 o 
   3   3   3       32.40       32.47      4.20 o 
   4   3   3     4371.57     4420.56     50.76 o 
   5   3   3        8.41        9.04      1.66 o 
   6   3   3       10.74        8.06      1.43 o 
   7   3   3      431.02      443.85      8.32 o 
   8   3   3        4.20        6.26      3.27 o 
   9   3   3      495.58      452.38     30.81 o 
  10   3   3      166.32      181.70      8.87 o 
  11   3   3      167.06      171.52      8.85 o 
  12   3   3       28.69       27.46      5.15 o 
  13   3   3        4.91        9.03      4.83 o 
  14   3   3       57.72       49.36      6.72 o 
  15   3   3        5.91        4.62      5.37 o 
  16   3   3        0.14        0.04      5.71 o 
 -18   4   3       10.08       14.76      6.53 o 
 -17   4   3       13.11       22.03      6.12 o 
 -16   4   3       18.68       19.88      5.74 o 
 -15   4   3       10.54       13.11      5.30 o 
 -14   4   3       38.55       36.51      5.04 o 
 -13   4   3        2.85       -0.04      3.60 o 
 -12   4   3        4.75       -1.12      3.34 o 
 -11   4   3      372.43      393.92     14.16 o 
 -10   4   3      140.62      140.76      7.87 o 
  -9   4   3       65.23       71.64      8.57 o 
  -8   4   3       47.26       42.74      4.00 o 
  -7   4   3       74.06       64.53      7.48 o 
  -6   4   3      315.34      356.78     13.49 o 
  -5   4   3      182.80      179.01      8.66 o 
  -4   4   3     2637.32     2743.29     63.15 o 
  -3   4   3      660.66      802.90     31.64 o 
  -2   4   3       46.68        5.82     11.03 o 
  -1   4   3       35.12       42.65      8.42 o 
   0   4   3      525.89      489.28     11.89 o 
   1   4   3      247.50      269.50      8.23 o 
   2   4   3     2382.58     2558.97     47.64 o 
   3   4   3      972.26     1033.28     27.04 o 
   4   4   3       18.62       21.05      4.41 o 
   5   4   3      785.69      807.08     22.93 o 
   6   4   3      238.54      263.87     12.06 o 
   7   4   3       43.87       45.08      3.35 o 
   8   4   3      111.77      109.53      4.22 o 
   9   4   3      166.64      143.19      6.83 o 
  10   4   3      389.43      383.03     19.45 o 
  11   4   3        6.44        2.50      3.59 o 
  12   4   3        7.87        3.06      3.88 o 
  13   4   3        0.48        1.40      4.01 o 
  14   4   3        1.05       -2.16      5.22 o 
  15   4   3        5.78        6.57      5.14 o 
  16   4   3        5.13        9.00      5.44 o 
 -17   5   3        2.89       12.94     20.15 o 
 -16   5   3        7.56        9.17     18.27 o 
 -15   5   3       10.50       21.73     15.53 o 
 -14   5   3       30.14       63.97     17.56 o 
 -13   5   3       11.43       28.70     15.17 o 
 -12   5   3       20.32       18.00      6.79 o 
 -11   5   3       42.86       41.15      7.19 o 
 -10   5   3      390.32      417.69     23.08 o 
  -9   5   3       23.09       45.39     13.34 o 
  -8   5   3       32.79       47.41      5.23 o 
  -7   5   3      188.46      179.31     10.33 o 
  -6   5   3      151.26      161.51      7.72 o 
  -5   5   3        0.63        4.96      3.67 o 
  -4   5   3      233.37      251.87      9.01 o 
  -3   5   3       24.55       15.49      3.51 o 
  -2   5   3      382.36      476.92     15.69 o 
  -1   5   3      269.65      253.67      8.44 o 
   0   5   3        0.72        0.60      2.56 o 
   1   5   3      150.44      146.27      6.78 o 
   2   5   3     1258.84     1325.49     27.54 o 
   3   5   3       59.11       65.68      5.31 o 
   4   5   3       38.69       34.76      5.77 o 
   5   5   3       95.98       95.83      8.56 o 
   6   5   3        0.18       -0.96      6.29 o 
   7   5   3      115.98      132.26     15.84 o 
   8   5   3        0.83        2.33     10.56 o 
   9   5   3      211.74      226.69     13.56 o 
  10   5   3       88.98       68.76      9.72 o 
  11   5   3        7.75        7.94      7.04 o 
  12   5   3       21.80       16.98      7.83 o 
  13   5   3        5.60       -5.81      6.62 o 
  14   5   3        0.02       -2.05      7.63 o 
  15   5   3       11.76        5.98      8.85 o 
 -16   6   3        0.13        6.07     18.65 o 
 -15   6   3        5.89       28.96     18.39 o 
 -14   6   3        0.75       -9.16     14.07 o 
 -13   6   3        0.67       13.48     14.26 o 
 -12   6   3       42.61       41.18     13.55 o 
 -11   6   3        5.41       -0.24     11.35 o 
 -10   6   3      118.44      101.32     16.55 o 
  -9   6   3        7.48       12.40      5.68 o 
  -8   6   3       26.18       32.19      5.29 o 
  -7   6   3        3.84        2.07      3.63 o 
  -6   6   3       22.17       22.07     10.59 o 
  -5   6   3       26.01       32.40      4.76 o 
  -4   6   3       51.62       68.39      5.88 o 
  -3   6   3      144.67      138.21      7.60 o 
  -2   6   3        2.40        4.56      3.73 o 
  -1   6   3        0.19        4.31      3.12 o 
   0   6   3        3.09        1.57      3.48 o 
   1   6   3      281.90      266.28     10.16 o 
   2   6   3      385.74      359.53     16.95 o 
   3   6   3      220.78      233.55      9.18 o 
   4   6   3       10.87        0.83      4.30 o 
   5   6   3       31.12       33.46      6.55 o 
   6   6   3       15.71       12.20      6.28 o 
   7   6   3       54.34       54.30      8.02 o 
   8   6   3       56.47       54.64     19.75 o 
   9   6   3        4.04       11.79      7.02 o 
  10   6   3       45.37       34.48     10.02 o 
  11   6   3        5.70        7.36      6.99 o 
  12   6   3       13.10       26.68      8.53 o 
  13   6   3        4.26       12.84      8.05 o 
  14   6   3        3.29        9.76     10.77 o 
 -14   7   3       19.20       32.32     16.30 o 
 -13   7   3        4.41       20.88     13.99 o 
 -12   7   3        0.05        1.44     11.62 o 
 -11   7   3       26.23       23.18     13.70 o 
 -10   7   3        0.56        3.39     10.35 o 
  -9   7   3        8.66       16.96     10.26 o 
  -8   7   3        4.56        9.05      6.04 o 
  -7   7   3        0.06       -2.36      5.22 o 
  -6   7   3        2.68        1.82      3.96 o 
  -5   7   3       56.54       64.76      6.47 o 
  -4   7   3       61.86       64.40      7.09 o 
  -3   7   3      139.21      143.10      8.12 o 
  -2   7   3        8.91        6.21      3.21 o 
  -1   7   3        7.95        8.36      5.11 o 
   0   7   3        0.93       -3.25      3.25 o 
   1   7   3      215.39      230.89     10.74 o 
   2   7   3       22.49       20.19      4.58 o 
   3   7   3       25.65       31.00      5.10 o 
   4   7   3        9.74       15.03      4.56 o 
   5   7   3        5.08        3.94      5.54 o 
   6   7   3        0.16       -3.61      5.52 o 
   7   7   3        0.02        5.97      6.06 o 
   8   7   3       29.07       25.77      7.90 o 
   9   7   3        9.55        8.33      8.69 o 
  10   7   3        1.71       12.05     10.58 o 
  11   7   3        0.31        5.72      9.23 o 
  12   7   3        0.19       15.76      8.82 o 
 -12   8   3        1.33        8.61     13.97 o 
 -11   8   3        0.11       -3.90     11.35 o 
 -10   8   3       23.72       27.74     12.55 o 
  -9   8   3        3.36       11.18     11.21 o 
  -8   8   3        7.17       21.45      7.07 o 
  -7   8   3        3.85        4.31      6.22 o 
  -6   8   3        9.24       14.25      6.57 o 
  -5   8   3       44.83       45.11      7.88 o 
  -4   8   3        0.17       -2.14      4.15 o 
  -3   8   3       19.93       12.22      3.86 o 
  -2   8   3       16.55       10.86      3.92 o 
  -1   8   3        0.06        0.13      3.77 o 
   0   8   3       48.57       51.98      6.00 o 
   1   8   3        0.10       -3.17      5.05 o 
   2   8   3        0.00        3.00      4.01 o 
   3   8   3       22.68       20.69      6.21 o 
   4   8   3        0.02       -5.58      6.47 o 
   5   8   3        1.88        7.29      7.52 o 
   6   8   3        7.38        6.18      6.47 o 
   7   8   3        0.55       17.09      7.09 o 
   8   8   3        5.52        8.42      7.35 o 
   9   8   3       11.92       17.61      8.05 o 
  10   8   3        3.30        1.90     15.42 o 
  -9   9   3       16.37       12.57     11.41 o 
  -8   9   3        6.65       20.13     15.52 o 
  -7   9   3        9.65       16.07      7.38 o 
  -6   9   3        2.31        1.91     14.67 o 
  -5   9   3        0.01        7.87      6.22 o 
  -4   9   3       12.36       17.32      6.78 o 
  -3   9   3        4.48       13.85      6.50 o 
  -2   9   3       14.68       16.23      9.22 o 
  -1   9   3        0.20       -1.15      3.44 o 
   0   9   3       17.18       13.50      5.92 o 
   1   9   3        1.17        3.00      4.46 o 
   2   9   3       22.98       20.73      6.86 o 
   3   9   3        7.00        9.48      5.00 o 
   4   9   3        3.57       -6.13     10.57 o 
   5   9   3        2.32        8.97      7.07 o 
   6   9   3        9.24       17.12     13.51 o 
   7   9   3        3.29        4.70      7.09 o 
   8   9   3       14.26       30.54     14.36 o 
  -5  10   3        0.08        2.95      6.59 o 
  -4  10   3        1.84        1.71      6.06 o 
  -3  10   3        0.03       -1.91      5.92 o 
  -2  10   3       22.98       25.76      7.96 o 
  -1  10   3       46.91       63.25      9.66 o 
   0  10   3        0.36        3.05      6.12 o 
   1  10   3       12.34       19.29      5.62 o 
   2  10   3       10.37       12.62      6.14 o 
   3  10   3        0.07       -4.88     16.53 o 
 -19   0   4        0.12       -1.97      8.41 o 
 -18   0   4       20.01       24.47      9.26 o 
 -17   0   4        6.98       14.11      7.96 o 
 -16   0   4      294.40      314.34     15.92 o 
 -15   0   4      150.96      128.35     10.99 o 
 -14   0   4      177.18      223.04     12.78 o 
 -13   0   4      390.73      433.84     16.90 o 
 -12   0   4     1431.45     1439.22     51.14 o 
 -11   0   4     1201.05     1383.05     33.64 o 
 -10   0   4     1617.52     1496.15     35.09 o 
  -9   0   4     2251.26     2693.78     57.98 o 
  -8   0   4      122.90      240.00      9.15 o 
  -7   0   4    15491.61    14951.41    544.42 o 
  -6   0   4     5953.75     5947.94     96.74 o 
  -5   0   4     5884.34     6049.67     97.91 o 
  -4   0   4    21013.21    21284.84    342.59 o 
  -3   0   4    10511.60    10089.98    142.48 o 
  -2   0   4     2722.70     2988.17     57.65 o 
  -1   0   4     2433.89     2202.84     36.22 o 
   0   0   4      321.79      277.16      6.95 o 
   1   0   4      397.37      293.42      9.47 o 
   2   0   4      585.63      401.08     13.49 o 
   3   0   4     1094.46     1225.64     78.59 o 
   4   0   4     4029.83     4104.68    113.61 o 
   5   0   4     4613.10     2448.50     78.54 o 
   6   0   4     4241.11     4591.94     95.47 o 
   7   0   4       22.53       21.32      4.39 o 
   8   0   4      255.81      291.81     12.20 o 
   9   0   4     1783.81     1840.30     43.05 o 
  10   0   4     1153.91     1157.90     30.69 o 
  11   0   4      210.06      261.70     17.05 o 
  12   0   4        0.93        2.25      5.73 o 
  13   0   4       86.01       84.31      9.94 o 
  14   0   4      131.54      130.84     12.18 o 
  15   0   4       15.65       12.06      9.69 o 
  16   0   4       34.06       43.18      9.87 o 
  17   0   4       23.10       13.45      8.67 o 
 -19   1   4        0.40       -4.87      6.02 o 
 -18   1   4       39.18       33.72      6.49 o 
 -17   1   4        4.86       -2.68      5.16 o 
 -16   1   4       40.04       44.66      5.99 o 
 -15   1   4        0.02       -5.06      5.06 o 
 -14   1   4      268.36      239.67      9.49 o 
 -13   1   4        5.92       -2.15      3.92 o 
 -12   1   4      101.89      102.12      6.54 o 
 -11   1   4      128.79      143.10      7.28 o 
 -10   1   4      193.67      203.12      6.70 o 
  -9   1   4      445.52      478.11      8.93 o 
  -8   1   4     1223.20     1272.17     20.28 o 
  -7   1   4      949.21     1061.95     15.37 o 
  -6   1   4      390.71      310.99      6.34 o 
  -5   1   4     6293.03     6839.27     73.00 o 
  -4   1   4      192.91      232.43      3.51 o 
  -3   1   4    11773.21    12451.37    198.87 o 
  -2   1   4      484.68      469.33     10.98 o 
  -1   1   4    22204.54    19378.29   2316.60 o 
   0   1   4     1901.80     2075.69     35.36 o 
   1   1   4     4892.82     4946.60     99.53 o 
   2   1   4      164.27      235.08      5.86 o 
   3   1   4     6430.71     6470.41    104.98 o 
   4   1   4     2989.37     2923.19     43.20 o 
   5   1   4     7735.37     8859.21    126.64 o 
   6   1   4     1015.18     1030.46     19.89 o 
   7   1   4     1542.59     1472.34     27.38 o 
   8   1   4      690.23      713.13     15.94 o 
   9   1   4      355.30      366.25     11.14 o 
  10   1   4       18.97       21.17      4.38 o 
  11   1   4      184.43      205.38     11.43 o 
  12   1   4       78.63       71.01      6.07 o 
  13   1   4      113.13      119.91      7.58 o 
  14   1   4        2.91        3.58      4.91 o 
  15   1   4        2.41        7.70      5.26 o 
  16   1   4        1.75       -5.38      5.38 o 
  17   1   4        3.87       -1.67      5.96 o 
 -19   2   4        0.56        0.15      8.43 o 
 -18   2   4        0.20       -6.06      6.87 o 
 -17   2   4        0.08       -5.65      5.65 o 
 -16   2   4       15.57       14.07      7.31 o 
 -15   2   4        0.02        1.44      5.74 o 
 -14   2   4       26.59       20.96      4.61 o 
 -13   2   4      402.68      407.94     11.38 o 
 -12   2   4       20.35       22.92      4.21 o 
 -11   2   4       30.79       21.80      3.65 o 
 -10   2   4       45.85       38.58      3.04 o 
  -9   2   4        0.44        1.83      1.83 o 
  -8   2   4      171.41      133.88      7.14 o 
  -7   2   4      193.76      226.76      4.93 o 
  -6   2   4     3717.25     3675.33     43.61 o 
  -5   2   4     4891.22     4921.79     82.61 o 
  -4   2   4     3660.69     3474.81     43.93 o 
  -3   2   4      274.64      323.50      9.12 o 
  -2   2   4    79557.22    79064.78   2358.50 o 
  -1   2   4      556.47      556.18     13.31 o 
   0   2   4    19733.54    20545.70    409.79 o 
   1   2   4      544.94      608.65      9.10 o 
   3   2   4      312.31      311.89      7.63 o 
   4   2   4       30.92       21.00      2.85 o 
   5   2   4       59.79       56.11      3.39 o 
   6   2   4       79.39       87.82      4.29 o 
   7   2   4       93.41       77.04      4.27 o 
   8   2   4      235.48      214.77      7.86 o 
   9   2   4       19.10       12.90      3.92 o 
  10   2   4      352.85      353.07     10.45 o 
  11   2   4       27.12       18.15      4.56 o 
  12   2   4      167.83      143.25      7.58 o 
  13   2   4        0.13       -4.93      5.00 o 
  14   2   4        7.78        7.19      5.95 o 
  15   2   4        2.07        0.05      5.91 o 
  16   2   4        1.56       -2.25      6.63 o 
  17   2   4        2.63        4.73      7.22 o 
 -18   3   4        3.46        5.28      6.95 o 
 -17   3   4        1.46       -5.74      5.74 o 
 -16   3   4        0.79       -3.60      4.85 o 
 -15   3   4       24.15       32.29      5.78 o 
 -14   3   4        1.80       -2.25      6.73 o 
 -13   3   4       11.29        6.04      4.40 o 
 -12   3   4      241.94      205.01      8.94 o 
 -11   3   4       91.01       98.86      8.91 o 
 -10   3   4      703.23      712.43     13.66 o 
  -9   3   4      125.73      133.17      4.24 o 
  -8   3   4      273.89      320.06      6.04 o 
  -7   3   4       43.71       27.27      1.49 o 
  -6   3   4       65.75       60.63      3.37 o 
  -5   3   4     1316.03     1270.69     25.06 o 
  -3   3   4       29.58       40.12      4.67 o 
  -1   3   4      396.41      371.12     14.76 o 
   0   3   4      141.39      164.18      6.37 o 
   1   3   4     2526.23     2401.79     53.97 o 
   2   3   4      245.81      229.39     13.22 o 
   3   3   4     1445.60     1639.24     38.87 o 
   4   3   4       97.50      113.68      2.58 o 
   5   3   4     1068.20     1142.57     16.19 o 
   6   3   4      920.35      994.75     13.43 o 
   7   3   4       56.10       65.18      4.03 o 
   8   3   4       77.44      114.23     10.10 o 
   9   3   4       20.08       19.63      4.44 o 
  10   3   4        4.50        1.88      4.24 o 
  11   3   4        0.02        1.03      4.02 o 
  12   3   4       53.75       63.99      9.98 o 
  13   3   4        0.48        3.50      7.28 o 
  14   3   4        0.34        3.78      5.26 o 
  15   3   4        0.00        8.70      5.90 o 
  16   3   4        0.99        2.78      5.87 o 
 -18   4   4        0.01        6.44      5.88 o 
 -17   4   4        5.36       10.75      5.63 o 
 -16   4   4        0.69       -1.71      7.98 o 
 -15   4   4        4.25        2.93      4.87 o 
 -14   4   4       64.53       66.45      6.76 o 
 -13   4   4       41.98       40.43      4.60 o 
 -12   4   4       44.38       62.79      4.78 o 
 -11   4   4       81.42       88.03     10.25 o 
 -10   4   4       57.62       56.77      7.43 o 
  -9   4   4      157.33       98.13     21.75 o 
  -8   4   4      146.28      127.87      9.19 o 
  -7   4   4      101.38      108.43      4.66 o 
  -5   4   4       62.44       47.06      4.01 o 
  -4   4   4       49.40       71.84      5.31 o 
  -3   4   4      203.67      254.75     18.74 o 
  -2   4   4     2522.72     1647.93     53.66 o 
  -1   4   4      204.12      233.20      9.15 o 
   0   4   4      409.12      411.49     10.45 o 
   1   4   4     1643.70     1753.57     33.72 o 
   2   4   4       49.92       40.02      5.16 o 
   3   4   4      812.09      835.30     23.04 o 
   4   4   4       97.64      109.25      7.78 o 
   5   4   4      416.28      369.06     13.71 o 
   6   4   4        4.63        2.48      1.54 o 
   7   4   4      317.16      324.87      5.89 o 
   8   4   4       52.45       49.20      8.58 o 
   9   4   4      486.91      452.58     14.24 o 
  10   4   4        1.49       -3.27      3.27 o 
  11   4   4        9.70        0.35      3.77 o 
  12   4   4       31.68       25.61      4.90 o 
  13   4   4        0.25        2.47      4.35 o 
  14   4   4        0.14       -7.01      7.01 o 
  15   4   4        1.05        7.80      7.28 o 
 -17   5   4        0.10       -7.63     16.64 o 
 -16   5   4        0.87       32.21     17.43 o 
 -15   5   4        0.85        2.33     14.62 o 
 -14   5   4        0.27        8.42     14.81 o 
 -13   5   4       75.89       95.61     17.04 o 
 -12   5   4       35.16       31.25     13.75 o 
 -11   5   4      103.29      112.00     16.01 o 
 -10   5   4      104.99      123.57      9.54 o 
  -9   5   4      221.74      226.08     11.39 o 
  -8   5   4       29.52       24.17      5.42 o 
  -7   5   4        2.50        1.44      2.34 o 
  -6   5   4      234.78      141.81      8.44 o 
  -5   5   4      144.60      151.18      6.87 o 
  -4   5   4       18.13       11.03      3.37 o 
  -3   5   4       17.37       22.46      4.35 o 
  -2   5   4      118.85      127.48      5.98 o 
  -1   5   4        0.70       -2.57      2.57 o 
   0   5   4      267.46      259.35      9.01 o 
   1   5   4       40.03       36.63      4.05 o 
   2   5   4      213.64      237.00      8.55 o 
   3   5   4      156.23      148.32      8.67 o 
   4   5   4       74.63       49.19      7.01 o 
   5   5   4       20.21       22.23      5.74 o 
   6   5   4       26.63       27.88      9.58 o 
   7   5   4      234.57      248.60     13.53 o 
   8   5   4        0.01        1.88      6.02 o 
   9   5   4       21.74       39.84      8.11 o 
  10   5   4        0.10        0.46      3.23 o 
  11   5   4        0.33        3.15      2.68 o 
  12   5   4        8.83       11.95      7.79 o 
  13   5   4       15.75       11.00      8.15 o 
  14   5   4        3.98       -2.79      7.12 o 
  15   5   4       22.36       21.41      6.14 o 
 -16   6   4       10.96       28.52     17.45 o 
 -15   6   4        0.01      -13.81     13.81 o 
 -14   6   4        0.19        3.49     14.35 o 
 -13   6   4        0.00       -4.68     12.66 o 
 -12   6   4       29.20       37.66     14.09 o 
 -11   6   4      105.51      119.85     17.23 o 
 -10   6   4        3.17        3.49     10.34 o 
  -9   6   4      128.61      131.54     10.92 o 
  -8   6   4        1.08       -0.17      3.72 o 
  -7   6   4        8.12        3.39      3.56 o 
  -6   6   4       71.29       77.60      6.48 o 
  -5   6   4       86.29      116.05      7.49 o 
  -4   6   4        5.20        2.41      3.97 o 
  -3   6   4        2.37       13.46      4.29 o 
  -2   6   4       15.16        8.89      3.25 o 
  -1   6   4       97.40       84.32      5.92 o 
   0   6   4        0.01       -0.02      2.95 o 
   1   6   4      165.84      181.25     11.85 o 
   2   6   4      180.85      181.82      9.89 o 
   3   6   4       66.40       71.06      8.64 o 
   4   6   4       40.11       47.68      6.92 o 
   5   6   4        0.03       -2.96      4.65 o 
   6   6   4        2.04        1.27      6.89 o 
   7   6   4      146.11      173.99     11.71 o 
   8   6   4      107.07      119.21     11.37 o 
   9   6   4      127.01      139.65     15.72 o 
  10   6   4       13.25       11.93      7.46 o 
  11   6   4        9.34       25.98      8.55 o 
  12   6   4        8.03        7.69      7.88 o 
  13   6   4        4.81        9.32      8.16 o 
 -14   7   4        2.62       -0.89     14.99 o 
 -13   7   4        0.74      -10.06     11.82 o 
 -12   7   4        0.01       10.17     12.40 o 
 -11   7   4       22.29       18.00     12.83 o 
 -10   7   4        2.00      -10.13     10.13 o 
  -9   7   4      159.48      179.83     13.76 o 
  -8   7   4        0.01       -1.56     10.29 o 
  -7   7   4       46.05       50.60      7.98 o 
  -6   7   4       40.73       38.15      6.91 o 
  -5   7   4        1.46        0.55      3.83 o 
  -4   7   4       35.61       40.09      5.46 o 
  -3   7   4       19.41       19.32      3.72 o 
  -2   7   4        5.11        6.11      3.58 o 
  -1   7   4        0.00       -2.08      3.25 o 
   0   7   4        6.70        4.06      3.38 o 
   1   7   4        7.15        9.50      3.86 o 
   2   7   4      132.97      134.64      8.18 o 
   3   7   4       33.37       36.56      5.35 o 
   4   7   4       60.30       50.92      7.83 o 
   5   7   4        5.21        8.91      5.95 o 
   6   7   4        8.75        3.11      5.94 o 
   7   7   4       13.73        3.02      6.59 o 
   8   7   4       31.95       34.84      8.29 o 
   9   7   4       38.07       37.30      9.39 o 
  10   7   4        0.13        0.76      7.06 o 
  11   7   4        6.69        8.15      7.99 o 
  12   7   4        0.22        7.16     12.35 o 
 -12   8   4       26.08       26.63     14.69 o 
 -11   8   4        2.92       -2.31     11.29 o 
 -10   8   4        5.10       -7.40     10.79 o 
  -9   8   4       36.22       30.37      8.21 o 
  -8   8   4       37.48       45.44      8.80 o 
  -7   8   4        2.38        5.02      6.29 o 
  -6   8   4        2.82       -5.44      5.44 o 
  -5   8   4        9.57        2.13      5.55 o 
  -4   8   4        0.54        0.51      5.35 o 
  -3   8   4        2.32       -2.61      3.47 o 
  -2   8   4       47.71       65.05     10.11 o 
  -1   8   4       32.95       34.49      5.52 o 
   0   8   4        4.86        3.08      4.04 o 
   1   8   4        4.03        4.50      4.17 o 
   2   8   4       22.64       15.48      4.78 o 
   3   8   4       15.91       16.39      6.29 o 
   4   8   4       29.13       44.55      8.30 o 
   5   8   4       18.40       13.54      8.56 o 
   6   8   4       27.84       26.52      7.93 o 
   7   8   4        9.67       12.80      7.32 o 
   8   8   4        2.98       12.12      8.00 o 
   9   8   4        1.73        8.58      7.41 o 
  10   8   4        1.25       60.67     18.43 o 
 -10   9   4        0.00       18.69     12.41 o 
  -9   9   4       11.33       10.92      7.29 o 
  -8   9   4        1.71        1.22      9.93 o 
  -7   9   4        0.10       -2.03      7.30 o 
  -6   9   4        3.35       -2.23     16.31 o 
  -5   9   4        8.78       13.45      6.23 o 
  -4   9   4        9.34        5.89      6.16 o 
  -3   9   4        0.10        6.20      7.41 o 
  -2   9   4        9.41       10.55      6.60 o 
  -1   9   4        0.01        1.19      4.38 o 
   0   9   4        3.62        5.27      4.54 o 
   1   9   4        3.00        5.00      4.89 o 
   2   9   4        4.36       14.78      5.17 o 
   3   9   4       13.12       20.79      6.94 o 
   4   9   4       13.34       27.24     13.68 o 
   5   9   4       12.30       14.08      7.67 o 
   6   9   4        0.00       12.15      7.26 o 
   7   9   4        0.85        9.95     12.97 o 
  -5  10   4        0.22        2.46      6.74 o 
  -4  10   4        2.04        3.44      6.38 o 
  -3  10   4        0.40        9.46      6.69 o 
  -2  10   4       10.85       19.52      7.97 o 
  -1  10   4       18.07       17.99      8.96 o 
   0  10   4        3.25        2.70      6.61 o 
   1  10   4        6.03       -7.73      7.73 o 
   2  10   4        0.44       11.08      9.64 o 
   3  10   4        0.90       12.64      9.82 o 
 -19   1   5        6.52        0.44      7.38 o 
 -18   1   5        5.96        7.07      5.64 o 
 -17   1   5        1.40       -5.12      5.12 o 
 -16   1   5        1.90       -4.63      4.75 o 
 -15   1   5       10.77        4.25      4.49 o 
 -14   1   5       41.52       58.83      5.80 o 
 -13   1   5      712.53      793.74     22.32 o 
 -12   1   5      178.98      212.37      7.89 o 
 -11   1   5       48.39       53.52      4.32 o 
 -10   1   5      467.59      554.34     10.21 o 
  -9   1   5      319.05      283.84      7.78 o 
  -8   1   5     3426.00     3499.00     45.72 o 
  -7   1   5     4136.02     4201.61     62.79 o 
  -6   1   5      869.67      805.20      9.93 o 
  -5   1   5      204.90      233.59      3.75 o 
  -4   1   5      647.44      749.25      9.68 o 
  -3   1   5      637.93      755.09     13.63 o 
  -2   1   5    70312.88    71590.48   1144.37 o 
  -1   1   5       17.05       21.56      1.76 o 
   0   1   5     2980.64     3108.39     44.69 o 
   1   1   5        4.91       10.65      1.55 o 
   2   1   5      670.59      750.82     15.14 o 
   3   1   5      724.83      712.38     13.92 o 
   4   1   5      492.82      500.48     12.61 o 
   5   1   5     1638.22     1922.58     29.99 o 
   6   1   5        1.72        3.90      2.43 o 
   7   1   5        5.49        6.12      2.48 o 
   8   1   5       85.46       81.87      8.05 o 
   9   1   5        0.12       -3.60      3.60 o 
  10   1   5       33.62       28.52      5.14 o 
  11   1   5       33.56       40.64      5.14 o 
  12   1   5        3.03       -1.38      4.26 o 
  13   1   5        0.04       -3.20      4.39 o 
  14   1   5        1.67       -1.40      5.05 o 
  15   1   5        0.00       -5.21      5.21 o 
  16   1   5        4.13       -4.42      5.45 o 
 -19   2   5        0.00        4.68     24.92 o 
 -18   2   5       33.19       25.66      8.60 o 
 -17   2   5        9.18       14.85      8.36 o 
 -16   2   5        0.15       -5.00      5.51 o 
 -15   2   5       17.09       22.87      4.91 o 
 -14   2   5        0.30       -3.95      3.95 o 
 -13   2   5       77.80       75.97      5.69 o 
 -12   2   5       95.14       80.48      5.31 o 
 -11   2   5      174.10      205.90      6.10 o 
 -10   2   5      207.40      192.26      5.64 o 
  -9   2   5      266.42      228.95      7.26 o 
  -8   2   5     1348.25     1390.72     22.32 o 
  -7   2   5      373.99      361.97      6.07 o 
  -6   2   5     1529.49     1452.15     18.21 o 
  -5   2   5     2104.89     2258.24     32.38 o 
  -4   2   5     1603.69     1422.38     61.18 o 
  -3   2   5        0.19        9.69      3.80 o 
  -2   2   5      954.77      884.36     13.91 o 
  -1   2   5     9442.51     9477.65    553.50 o 
   0   2   5     3318.70     3311.58     45.86 o 
   2   2   5       45.81       18.89      4.56 o 
   3   2   5      194.64      151.54      4.43 o 
   4   2   5     1240.04     1098.18     18.06 o 
   5   2   5      347.80      338.68      7.97 o 
   6   2   5       37.46       31.08      3.06 o 
   7   2   5        9.36        6.98      2.74 o 
   8   2   5      920.07      932.47     19.54 o 
   9   2   5      364.27      350.56     16.02 o 
  10   2   5        2.71        8.23      4.00 o 
  11   2   5      582.59      586.55     14.27 o 
  12   2   5        5.97        1.75      5.29 o 
  13   2   5       25.90       27.76      6.43 o 
  14   2   5        6.68        2.42      5.83 o 
  15   2   5        0.09       -5.78      5.78 o 
  16   2   5        2.84       -5.50      6.65 o 
 -19   3   5        7.21        9.75      7.63 o 
 -18   3   5        8.49        5.06      6.96 o 
 -17   3   5        2.53       -1.53      7.58 o 
 -16   3   5        5.74        0.90      5.65 o 
 -15   3   5        9.14        7.99      5.91 o 
 -14   3   5      128.97      119.62      7.55 o 
 -13   3   5       50.41       48.70      5.30 o 
 -12   3   5      126.11      102.56      9.00 o 
 -11   3   5      161.80      174.06     12.76 o 
 -10   3   5       57.63       67.96      5.03 o 
  -9   3   5       52.33       78.50      4.44 o 
  -8   3   5        1.00       -0.95      0.95 o 
  -7   3   5      704.58      693.28      8.84 o 
  -6   3   5     1832.46     1900.31     29.79 o 
  -5   3   5      895.39      986.90     20.12 o 
  -4   3   5      402.92      458.30     12.95 o 
  -3   3   5      491.79      548.61     19.33 o 
  -2   3   5     2510.27     2580.78     55.98 o 
  -1   3   5        9.83       15.76      3.61 o 
   0   3   5     1452.85     1657.84     38.40 o 
   1   3   5      120.28      123.01      6.63 o 
   2   3   5      584.63      578.66     16.58 o 
   3   3   5     3680.37     3908.92     45.08 o 
   4   3   5      356.07      325.64      5.26 o 
   5   3   5     1170.54     1119.47     14.63 o 
   6   3   5      279.90      304.10      6.05 o 
   7   3   5      109.39       65.75     13.30 o 
   8   3   5      387.66      335.69     48.66 o 
   9   3   5       25.20       18.92      5.34 o 
  10   3   5      152.82      165.42      8.72 o 
  11   3   5       90.57       95.83      9.35 o 
  12   3   5       89.95       93.64     12.61 o 
  13   3   5        6.21        6.83      5.18 o 
  14   3   5        0.42       -0.35      5.01 o 
  15   3   5        7.89        6.61      6.03 o 
  16   3   5        3.76        2.05      5.93 o 
 -18   4   5        7.82       -0.16      5.58 o 
 -17   4   5        0.00        5.77      5.43 o 
 -16   4   5        3.02        2.58     11.98 o 
 -15   4   5        7.79       11.27      7.35 o 
 -14   4   5       11.86       11.39      4.76 o 
 -13   4   5       17.88       13.13      4.40 o 
 -12   4   5      395.04      442.48     11.98 o 
 -11   4   5      273.88      311.35      8.76 o 
 -10   4   5        0.04       -0.07      3.72 o 
  -9   4   5      129.01      113.56     11.71 o 
  -8   4   5        3.66        2.44      2.31 o 
  -7   4   5      649.21      510.78     34.49 o 
  -6   4   5      118.51      121.75     12.26 o 
  -4   4   5       22.71       22.04      5.06 o 
  -3   4   5     6310.07     6139.08    132.72 o 
  -2   4   5      298.02      267.61      7.89 o 
  -1   4   5      755.51      648.63     18.14 o 
   0   4   5      664.42      677.97     15.12 o 
   1   4   5        4.97        1.70      3.30 o 
   2   4   5      498.76      504.37     15.91 o 
   3   4   5      233.68      225.84     15.62 o 
   4   4   5        9.28        8.38      4.44 o 
   5   4   5      113.42      134.00      8.84 o 
   6   4   5       71.36       71.40      2.34 o 
   7   4   5       52.08       48.22      3.57 o 
   8   4   5      526.64      519.84     13.31 o 
   9   4   5       46.35       41.33      4.80 o 
  10   4   5        3.86        0.59      3.37 o 
  11   4   5        4.51        4.30      5.15 o 
  12   4   5        2.45        2.12      4.08 o 
  13   4   5        6.50        5.16      4.54 o 
  14   4   5        2.54        3.10      8.18 o 
  15   4   5        0.28        0.66      5.19 o 
 -17   5   5        0.52        5.79     18.74 o 
 -16   5   5        3.20       -2.42     16.38 o 
 -15   5   5       18.70       26.32     14.90 o 
 -14   5   5       12.87       20.27     14.55 o 
 -13   5   5      172.74      153.03     19.63 o 
 -12   5   5      152.90      140.96     18.34 o 
 -11   5   5        8.16       -0.96      9.10 o 
 -10   5   5      199.01      208.25     19.58 o 
  -9   5   5      366.26      349.47     11.32 o 
  -8   5   5       56.82       49.27      5.96 o 
  -7   5   5        1.01        2.04      1.95 o 
  -5   5   5       88.08      102.52     15.07 o 
  -4   5   5        1.54        3.76      3.31 o 
  -3   5   5       37.99       37.68      3.88 o 
  -2   5   5      175.04      189.93      8.51 o 
  -1   5   5        4.19       -0.54      4.23 o 
   0   5   5      131.23      138.45      6.51 o 
   1   5   5       87.99      107.47      6.00 o 
   2   5   5       13.35       22.63      4.84 o 
   3   5   5       86.75       75.55      7.49 o 
   4   5   5      294.57      253.48     12.23 o 
   5   5   5       53.31       43.47      6.84 o 
   6   5   5       71.28       86.69     15.08 o 
   7   5   5        1.64        0.09      6.84 o 
   8   5   5      244.64      258.20     14.93 o 
   9   5   5       11.84       23.94      7.82 o 
  10   5   5        2.59        5.09      4.22 o 
  11   5   5        6.21        3.22      2.78 o 
  12   5   5       24.69       40.47      9.71 o 
  13   5   5       12.26       15.68      3.14 o 
  14   5   5        4.90        3.71      3.29 o 
 -16   6   5        0.06       -2.22     16.89 o 
 -15   6   5        7.70       11.45     14.81 o 
 -14   6   5        0.34        5.55     13.51 o 
 -13   6   5        8.31       12.02     11.96 o 
 -12   6   5        0.07        8.95     12.33 o 
 -11   6   5      155.74      161.20     19.49 o 
 -10   6   5      263.81      247.47     19.88 o 
  -9   6   5      185.56      201.61     12.07 o 
  -8   6   5      159.90      155.02     23.92 o 
  -7   6   5      256.48      257.71      9.94 o 
  -6   6   5       47.37       65.23      5.86 o 
  -5   6   5       26.54       40.63      4.86 o 
  -4   6   5      125.74      142.35      7.56 o 
  -3   6   5        5.08        3.98      3.04 o 
  -2   6   5       84.59       98.52      6.25 o 
  -1   6   5      104.96      108.14      6.43 o 
   0   6   5       18.25       17.24      3.68 o 
   1   6   5      187.54      216.35      9.29 o 
   2   6   5       40.54       33.50      6.92 o 
   3   6   5      114.36      104.37      9.17 o 
   4   6   5        0.48       -2.17      5.30 o 
   5   6   5       13.03        9.29      5.81 o 
   6   6   5        0.20        3.01      5.33 o 
   7   6   5       17.34       24.40     11.52 o 
   8   6   5      153.73      163.47     14.03 o 
   9   6   5       75.12       80.34     10.90 o 
  10   6   5        0.26        4.62      6.95 o 
  11   6   5        5.97       17.07      7.79 o 
  12   6   5        9.51       16.99      8.20 o 
  13   6   5        0.85        2.23      7.94 o 
 -14   7   5        1.93        7.43     14.32 o 
 -13   7   5       33.44       43.74     14.80 o 
 -12   7   5        8.07       10.85     12.22 o 
 -11   7   5        2.24        3.87     10.60 o 
 -10   7   5        0.46       -3.97      6.49 o 
  -9   7   5        4.41        5.62      6.02 o 
  -8   7   5       10.19       13.21     11.60 o 
  -7   7   5       26.01       15.51      5.99 o 
  -6   7   5        3.98        8.51      5.78 o 
  -5   7   5       18.78       11.63      5.84 o 
  -4   7   5        0.23        1.91      3.07 o 
  -3   7   5        0.01        2.49      3.95 o 
  -2   7   5        7.24        9.66      3.68 o 
  -1   7   5        2.68        5.00      3.48 o 
   0   7   5       50.30       52.36      5.50 o 
   1   7   5        1.73       -2.78      3.44 o 
   2   7   5        0.29       -0.63      3.76 o 
   3   7   5       22.65       31.94      6.89 o 
   4   7   5       58.62       52.84      8.18 o 
   5   7   5       16.03       19.45      6.95 o 
   6   7   5        1.73        8.03      6.48 o 
   7   7   5       14.81       19.21     11.16 o 
   8   7   5        0.44        0.46      6.90 o 
   9   7   5       44.26       36.37      9.47 o 
  10   7   5       12.89       24.98      9.00 o 
  11   7   5       11.95        5.40      7.85 o 
  12   7   5        0.17       -0.35      8.57 o 
 -12   8   5        2.14       24.25     14.29 o 
 -11   8   5        1.55        0.64     11.11 o 
 -10   8   5        0.32       -2.81      9.90 o 
  -9   8   5       11.04       22.64      7.30 o 
  -8   8   5        8.17        3.96      6.49 o 
  -7   8   5        8.62        2.03      7.31 o 
  -6   8   5        2.68       -0.19      5.90 o 
  -5   8   5        1.36       -5.84      7.86 o 
  -4   8   5       21.98       13.48      6.12 o 
  -3   8   5       18.34       33.75      7.53 o 
  -2   8   5      285.78      294.96     11.41 o 
  -1   8   5      127.25      171.51      9.43 o 
   0   8   5        0.04        6.17      4.23 o 
   1   8   5        1.94        5.64      4.09 o 
   2   8   5        0.00        4.27     13.29 o 
   3   8   5        0.68        1.42      5.93 o 
   4   8   5        8.51       15.69     11.05 o 
   5   8   5        0.35       11.40      6.96 o 
   6   8   5        7.38        8.51      6.87 o 
   7   8   5        0.93        3.14      7.15 o 
   8   8   5        0.11        8.51      7.63 o 
   9   8   5        1.10        6.88      7.99 o 
  10   8   5        0.89       15.30     17.37 o 
 -10   9   5        3.93       13.70     12.32 o 
  -9   9   5        9.72       14.26      7.42 o 
  -8   9   5       22.17       30.13      8.35 o 
  -7   9   5        8.64       -1.68      6.28 o 
  -6   9   5        0.13        6.76      7.34 o 
  -5   9   5        0.52        7.66      6.20 o 
  -4   9   5        0.51       -2.39      6.00 o 
  -3   9   5        2.52       -1.26     10.68 o 
  -2   9   5        3.37        8.29      6.92 o 
  -1   9   5        2.03        6.23      9.10 o 
   0   9   5        0.74       13.21      5.83 o 
   1   9   5       11.40       14.11      8.25 o 
   2   9   5        0.00        8.28      6.90 o 
   3   9   5       22.73       37.51      8.13 o 
   4   9   5        0.94       12.96      9.53 o 
   5   9   5        2.49       14.31      7.61 o 
   6   9   5        0.05        8.42     13.89 o 
   7   9   5        0.00        7.44     12.73 o 
  -5  10   5        2.34       -2.26      6.04 o 
  -4  10   5        3.13        9.58      6.61 o 
  -3  10   5       11.14       10.11      7.03 o 
  -2  10   5       21.82       48.87     15.46 o 
  -1  10   5        2.18        3.75      6.74 o 
   0  10   5        1.90       -1.25      6.29 o 
   1  10   5        0.40       -7.82      7.82 o 
   2  10   5        0.66       -7.83      7.83 o 
 -20   0   6       12.40       -9.45      9.45 o 
 -19   0   6        1.94        8.90      9.25 o 
 -18   0   6        0.52       -0.84      7.08 o 
 -17   0   6       55.28       68.71      9.92 o 
 -16   0   6       22.50       15.87      7.80 o 
 -15   0   6      383.85      409.10     18.98 o 
 -14   0   6      458.80      483.72     18.54 o 
 -13   0   6       79.24       57.61      7.75 o 
 -12   0   6       50.84       57.25      7.48 o 
 -11   0   6       20.58       34.82      5.27 o 
 -10   0   6      114.65       97.20      8.90 o 
  -9   0   6      597.66      925.65     18.35 o 
  -8   0   6       31.55       20.74      3.02 o 
  -7   0   6     3388.51     3420.72     56.95 o 
  -6   0   6     2404.64     2373.18     40.01 o 
  -5   0   6      806.08      990.99     15.44 o 
  -4   0   6      338.30      320.74      5.89 o 
  -3   0   6     6558.24     7132.91    114.97 o 
  -2   0   6     3584.65     3334.83     54.47 o 
  -1   0   6     2699.88     2904.11     47.68 o 
   0   0   6        6.87       -0.33      1.58 o 
   1   0   6     3737.34     4143.90     84.39 o 
   2   0   6     1185.05     1263.08     33.54 o 
   3   0   6       61.11      102.11      6.96 o 
   4   0   6    15596.58    16869.92    346.74 o 
   5   0   6      690.20      774.43     20.69 o 
   6   0   6        1.80       17.66      4.75 o 
   7   0   6      436.64      468.76     46.38 o 
   8   0   6      222.30      193.71     13.63 o 
   9   0   6      295.21      291.42     19.03 o 
  10   0   6      242.14      190.51     11.78 o 
  11   0   6       14.69       31.61      7.12 o 
  12   0   6       31.72       26.91      7.32 o 
  13   0   6       65.03       94.22     10.35 o 
  14   0   6        6.24        6.62      7.47 o 
  15   0   6        1.47       -7.33      7.33 o 
  16   0   6        5.02        4.65      8.32 o 
 -20   1   6        0.08        5.79      7.25 o 
 -19   1   6       10.33       16.15      9.23 o 
 -18   1   6        1.27       -4.39      5.12 o 
 -17   1   6        0.27       -2.03      5.10 o 
 -16   1   6       32.48       34.89      6.26 o 
 -15   1   6      147.45      169.87      8.34 o 
 -14   1   6       12.40        0.22      4.20 o 
 -13   1   6      319.19      322.16     10.34 o 
 -12   1   6      241.09      250.62      8.49 o 
 -11   1   6      238.01      269.05      6.97 o 
 -10   1   6        3.13        3.91      2.11 o 
  -9   1   6      729.37      778.39     13.78 o 
  -8   1   6        0.20       -1.88      1.88 o 
  -7   1   6     2787.40     2813.86     36.19 o 
  -6   1   6        0.58       -0.18      1.16 o 
  -5   1   6      298.27      331.29      4.78 o 
  -4   1   6    10991.11    11586.00    141.98 o 
  -3   1   6      967.06      964.54     13.04 o 
  -2   1   6    27947.08    29560.54    408.05 o 
  -1   1   6      959.74      840.57     12.58 o 
   0   1   6       38.28       38.92      1.76 o 
   1   1   6      554.27      466.97      8.50 o 
   2   1   6       65.29       50.17      2.66 o 
   3   1   6     2680.51     2530.93     42.96 o 
   4   1   6     1326.84     1335.55     24.53 o 
   5   1   6      200.45      200.09      6.34 o 
   6   1   6       91.38       89.27      5.44 o 
   7   1   6        1.26       -1.10      2.65 o 
   8   1   6        2.61        0.95      3.35 o 
   9   1   6      303.65      304.39     17.39 o 
  10   1   6      172.96      190.34      8.37 o 
  11   1   6       29.79       33.20      5.08 o 
  12   1   6       79.76       79.04      7.22 o 
  13   1   6        3.25        3.28      4.84 o 
  14   1   6       22.87       23.57      5.80 o 
  15   1   6        1.71        1.61      5.53 o 
  16   1   6        0.45       -5.65      5.65 o 
 -19   2   6       17.14       32.53      9.08 o 
 -18   2   6        3.06        7.30      7.78 o 
 -17   2   6       12.57       19.50      8.00 o 
 -16   2   6       79.61       74.85      7.78 o 
 -15   2   6        3.21       -1.60      4.18 o 
 -14   2   6      148.33      133.40      7.24 o 
 -13   2   6       40.13       42.91      5.70 o 
 -12   2   6       54.03       43.43      3.78 o 
 -11   2   6        2.99       -2.35      2.35 o 
 -10   2   6        0.02       -1.64      1.99 o 
  -9   2   6      308.35      324.64      7.56 o 
  -8   2   6     1537.21     1642.23     23.37 o 
  -7   2   6     1014.16     1151.61     15.07 o 
  -6   2   6     1590.40     1771.28     21.83 o 
  -5   2   6      143.44      137.97      4.92 o 
  -3   2   6      745.25      632.89     11.37 o 
  -2   2   6    19192.46    20033.37    281.61 o 
  -1   2   6        6.72        6.65      1.03 o 
   0   2   6     7947.10     7679.86    153.23 o 
   1   2   6       14.96       15.99      3.43 o 
   2   2   6      226.38      112.92      5.66 o 
   3   2   6      526.76      539.11     27.60 o 
   4   2   6      192.98      253.79      6.59 o 
   5   2   6      738.29      724.13     13.55 o 
   6   2   6       13.05       18.44      2.89 o 
   7   2   6        5.07        3.42      2.79 o 
   8   2   6      111.67      113.60      5.99 o 
   9   2   6      274.59      304.59      9.55 o 
  10   2   6       94.33       94.49      6.29 o 
  11   2   6       31.03       37.56      6.09 o 
  12   2   6        0.57        3.44      5.38 o 
  13   2   6       12.84        7.79      5.65 o 
  14   2   6        0.87       -0.99      5.43 o 
  15   2   6       32.74       36.08      7.76 o 
  16   2   6        1.64        1.92      6.59 o 
 -19   3   6        4.03        5.77      8.11 o 
 -18   3   6        0.71       10.55      7.10 o 
 -17   3   6        0.26       11.34      6.43 o 
 -16   3   6       81.28       98.22     11.66 o 
 -15   3   6       23.48       23.73     11.52 o 
 -14   3   6       54.62       57.03      5.99 o 
 -13   3   6       12.18       15.44      4.37 o 
 -12   3   6      680.70      729.86     24.41 o 
 -11   3   6       58.51       52.73      4.69 o 
 -10   3   6       50.61       54.00      3.59 o 
  -9   3   6      571.33      590.59      9.96 o 
  -8   3   6      179.16      195.44      3.80 o 
  -7   3   6      306.60      312.64      4.78 o 
  -6   3   6      878.04      803.69     13.97 o 
  -5   3   6       14.86        6.73      2.04 o 
  -4   3   6     1301.17     1357.68     31.68 o 
  -3   3   6     2056.54     2100.02     38.05 o 
  -2   3   6      509.88      412.47     10.71 o 
  -1   3   6      703.23      800.56     27.34 o 
   0   3   6       13.89       11.02      2.97 o 
   1   3   6      819.09      875.31     22.66 o 
   2   3   6     1658.38     1545.34     23.50 o 
   3   3   6      482.45      473.36      6.81 o 
   4   3   6       12.09       13.60      1.41 o 
   5   3   6     1240.10     1148.08     15.26 o 
   6   3   6      798.79      837.59     18.30 o 
   7   3   6      551.05      523.41     18.99 o 
   8   3   6        2.65        2.98      5.43 o 
   9   3   6        9.29        2.69      4.01 o 
  10   3   6       96.39       81.00      8.44 o 
  11   3   6       88.25       97.06      7.59 o 
  12   3   6       13.45       15.67      5.30 o 
  13   3   6       22.07       20.05      5.89 o 
  14   3   6       19.89       34.67      6.82 o 
  15   3   6        4.57        4.71      5.99 o 
 -18   4   6        8.35        2.79     12.18 o 
 -17   4   6        3.48        4.01      5.59 o 
 -16   4   6       20.01        7.30      5.44 o 
 -15   4   6        7.57        2.48      7.58 o 
 -14   4   6       28.72       31.32      6.44 o 
 -13   4   6        8.80        7.61      4.20 o 
 -12   4   6        4.22       -3.34      3.34 o 
 -11   4   6        4.48        9.72      1.95 o 
 -10   4   6      237.61      210.26     10.30 o 
  -9   4   6       16.28        9.91      2.12 o 
  -8   4   6      477.16      501.80     17.32 o 
  -7   4   6       59.63       67.48      5.81 o 
  -6   4   6      393.78      395.51     10.81 o 
  -5   4   6      937.24      670.31     82.16 o 
  -3   4   6     1210.58     1285.76     25.19 o 
  -2   4   6     2380.50     2475.75     45.55 o 
  -1   4   6      303.15      339.84     11.78 o 
   0   4   6     1337.07     1303.72     32.37 o 
   1   4   6       14.96       13.66      7.86 o 
   2   4   6      422.85      448.81     15.03 o 
   3   4   6       45.65       52.01      6.02 o 
   4   4   6       11.93       17.17      6.34 o 
   5   4   6      149.57      144.11      9.63 o 
   6   4   6       12.14        9.32      1.71 o 
   7   4   6      148.03      161.99      5.34 o 
   8   4   6      405.38      402.69     11.94 o 
   9   4   6        8.33       13.28      3.98 o 
  10   4   6        0.01       -2.81      3.96 o 
  11   4   6        1.78        1.90      3.99 o 
  12   4   6        1.06        6.24      6.83 o 
  13   4   6       24.12       30.20      5.68 o 
  14   4   6        0.08        3.39      4.78 o 
  15   4   6        0.19       -2.59      4.98 o 
 -17   5   6        0.22       -0.95     17.02 o 
 -16   5   6        1.31       -2.67     15.89 o 
 -15   5   6       33.60       -1.42     13.03 o 
 -14   5   6        6.14       12.60     13.58 o 
 -13   5   6      244.10      248.48     23.39 o 
 -12   5   6       59.68       73.46     14.52 o 
 -11   5   6        1.36        0.30      9.85 o 
 -10   5   6        0.02       -0.81     11.77 o 
  -9   5   6        1.04       -1.46      4.28 o 
  -8   5   6        0.04        0.72      2.77 o 
  -6   5   6       20.72        8.69      5.77 o 
  -4   5   6      105.51      100.35     10.72 o 
  -3   5   6      138.43      176.69      6.79 o 
  -2   5   6      132.14      131.31      6.01 o 
  -1   5   6      177.10      160.64      6.62 o 
   0   5   6      425.10      421.74     11.47 o 
   1   5   6      785.75      803.83     23.06 o 
   2   5   6      710.98      706.00     21.52 o 
   3   5   6      306.12      238.61     11.88 o 
   4   5   6        6.09        0.06      4.61 o 
   5   5   6       56.07       40.55     17.09 o 
   6   5   6       21.36       27.66      6.95 o 
   7   5   6       82.32      117.73     10.83 o 
   8   5   6       68.25       71.65     10.06 o 
   9   5   6       16.99        6.36      6.77 o 
  10   5   6        4.70        2.05      3.74 o 
  11   5   6        0.78       -1.77      2.76 o 
  12   5   6        0.01        3.49      3.41 o 
  13   5   6        1.66       -2.49      5.16 o 
  14   5   6        6.76        3.06      3.42 o 
 -16   6   6        0.08       12.43     17.10 o 
 -15   6   6        0.85       12.39     15.32 o 
 -14   6   6       18.72        0.62     13.26 o 
 -13   6   6        6.29       17.95     12.75 o 
 -12   6   6       55.12       37.54     12.79 o 
 -11   6   6        0.00        3.73      9.67 o 
 -10   6   6       19.43       14.83      6.36 o 
  -9   6   6       21.57       29.59      6.73 o 
  -8   6   6       36.85       38.34      6.83 o 
  -7   6   6       25.64       24.92      6.18 o 
  -6   6   6        0.98        5.53      7.32 o 
  -5   6   6       20.99       26.61      4.59 o 
  -4   6   6       52.02       46.05      4.62 o 
  -3   6   6      102.94      123.78      6.44 o 
  -2   6   6      194.80      200.35      7.76 o 
  -1   6   6        2.87        0.54      4.14 o 
   0   6   6       38.17       40.71      4.59 o 
   1   6   6       46.10       47.96      6.53 o 
   2   6   6       17.53       18.56      5.35 o 
   3   6   6       35.77       46.07      9.95 o 
   4   6   6        0.01       -4.49      4.49 o 
   5   6   6       11.24       16.45      6.20 o 
   6   6   6        3.29        5.03      5.85 o 
   7   6   6       39.56       50.35     11.46 o 
   8   6   6      112.50      121.53     11.94 o 
   9   6   6        0.08        7.10      7.35 o 
  10   6   6       19.24       20.59      9.43 o 
  11   6   6        0.06       -2.43      7.32 o 
  12   6   6        1.00       -1.26      7.38 o 
  13   6   6        0.20        1.34      8.34 o 
 -15   7   6        0.00       -7.43     13.29 o 
 -14   7   6        0.24        5.32     13.77 o 
 -13   7   6       29.11       32.76     15.00 o 
 -12   7   6        3.91       -4.05     11.07 o 
 -11   7   6        0.73        6.23     10.24 o 
 -10   7   6        4.83       15.97      6.97 o 
  -9   7   6      198.15      222.97     14.66 o 
  -8   7   6        1.73        0.46      5.28 o 
  -7   7   6      102.67       94.45     16.17 o 
  -6   7   6       10.05       10.83      5.96 o 
  -5   7   6       59.16       72.58     12.92 o 
  -4   7   6      125.00      142.93      8.62 o 
  -3   7   6       28.21       30.04      4.59 o 
  -2   7   6        1.90        4.48      3.41 o 
  -1   7   6        0.18       -0.83      3.29 o 
   0   7   6        0.58        4.92      3.54 o 
   1   7   6       37.17       36.98      5.16 o 
   2   7   6        7.58        4.92      5.29 o 
   3   7   6       22.21       23.77      6.39 o 
   4   7   6       15.64       19.57      6.70 o 
   5   7   6      110.64      111.90     11.22 o 
   6   7   6       19.94       11.64     10.54 o 
   7   7   6       24.25       22.23      8.37 o 
   8   7   6       16.34       26.96      8.63 o 
   9   7   6       30.10       31.60     10.54 o 
  10   7   6       14.69       33.82     13.38 o 
  11   7   6        3.11       -7.32     10.13 o 
 -13   8   6        1.18       17.16     14.30 o 
 -12   8   6        0.25        9.80     12.90 o 
 -11   8   6       31.52       20.01     12.07 o 
 -10   8   6       92.90       98.88     11.63 o 
  -9   8   6        0.80        1.93      6.13 o 
  -8   8   6       18.04       19.49      9.64 o 
  -7   8   6        0.33       -0.85     14.19 o 
  -6   8   6        4.23        1.03      5.12 o 
  -5   8   6        1.12        6.67      7.71 o 
  -4   8   6       22.93       22.63      6.82 o 
  -3   8   6       18.59       34.99      7.88 o 
  -2   8   6       70.58       54.36     13.01 o 
  -1   8   6      518.99      544.32     19.38 o 
   0   8   6       21.54       20.25      6.71 o 
   1   8   6       13.49       18.17      6.47 o 
   2   8   6      109.86      117.74     11.08 o 
   3   8   6        5.69       13.15      6.71 o 
   4   8   6        6.46        5.08      6.57 o 
   5   8   6        2.85        5.57     16.00 o 
   6   8   6       23.04       40.05      9.15 o 
   7   8   6        1.17       -3.82      6.75 o 
   8   8   6        1.16       -1.93      7.32 o 
   9   8   6        1.07        5.84     10.89 o 
 -10   9   6        0.22       11.74      7.89 o 
  -9   9   6        1.33       10.51      7.51 o 
  -8   9   6        2.18        8.67      9.16 o 
  -7   9   6        8.42        5.98      6.56 o 
  -6   9   6        3.47       10.05      6.88 o 
  -5   9   6       28.86       28.91      7.59 o 
  -4   9   6       13.54       22.06      7.32 o 
  -3   9   6       17.37       14.90      7.14 o 
  -2   9   6       14.56       20.45     15.42 o 
  -1   9   6        0.64        7.98      9.35 o 
   0   9   6       10.42        0.79      9.43 o 
   1   9   6       12.23       19.27     19.49 o 
   2   9   6        5.23       14.11      6.70 o 
   3   9   6        6.33        9.17      7.13 o 
   4   9   6        9.73       16.20      9.40 o 
   5   9   6        1.32        0.58     14.10 o 
   6   9   6        0.99       13.55     11.80 o 
  -4  10   6        0.86        3.34      6.72 o 
  -3  10   6        1.00       -1.79      6.35 o 
  -2  10   6        0.04        5.81     10.54 o 
  -1  10   6       18.05       19.07      7.77 o 
   0  10   6       20.49       22.33     11.47 o 
   1  10   6        0.48       -3.35      8.89 o 
 -20   1   7        3.20        0.16      6.66 o 
 -19   1   7        4.08        3.39      6.68 o 
 -18   1   7        4.27       -1.67      5.26 o 
 -17   1   7       56.72       65.22     10.08 o 
 -16   1   7        5.14        8.69      4.90 o 
 -15   1   7      110.24      109.86      7.17 o 
 -14   1   7      777.43      817.13     17.12 o 
 -13   1   7       58.10       59.78      6.92 o 
 -12   1   7       33.48       34.11      3.53 o 
 -11   1   7        1.67       -2.15      2.43 o 
 -10   1   7      199.57      211.46      5.69 o 
  -9   1   7      221.05      208.76      6.21 o 
  -8   1   7     1157.11     1202.00     15.70 o 
  -7   1   7      691.44      635.54      9.02 o 
  -6   1   7      273.48      385.30      5.59 o 
  -5   1   7      545.74      632.96      8.72 o 
  -4   1   7      607.55      569.08      8.49 o 
  -3   1   7     1527.46     1634.78     21.35 o 
  -2   1   7     1961.14     1987.19     23.49 o 
  -1   1   7     2636.25     2582.15     33.33 o 
   0   1   7     5685.42     5647.49     71.40 o 
   1   1   7        5.03        3.79      1.67 o 
   2   1   7     2015.23     1807.59     27.59 o 
   3   1   7     5281.72     5455.52     78.93 o 
   4   1   7      236.08      313.54      9.57 o 
   5   1   7        3.03       -2.33      2.33 o 
   6   1   7      330.30      317.44      8.48 o 
   7   1   7        4.96        6.47      3.30 o 
   8   1   7       75.97       94.98      9.89 o 
   9   1   7      140.53      130.66     11.59 o 
  10   1   7      135.11      136.70      7.32 o 
  11   1   7        0.33       -0.22      4.28 o 
  12   1   7       25.39       28.38      5.42 o 
  13   1   7       10.17       12.82      5.14 o 
  14   1   7        3.82        2.98      8.29 o 
  15   1   7        0.34       -4.80      5.32 o 
  16   1   7        4.79        1.39      5.98 o 
 -19   2   7        4.87       -6.17      7.85 o 
 -18   2   7       27.64       15.39     10.59 o 
 -17   2   7        7.78        0.36      7.61 o 
 -16   2   7       62.59       41.72      6.31 o 
 -15   2   7       40.75       29.52      4.98 o 
 -14   2   7       12.67        8.81      4.10 o 
 -13   2   7      240.37      251.78      8.82 o 
 -12   2   7      499.59      513.57     10.37 o 
 -11   2   7       67.70       67.05      3.80 o 
 -10   2   7      107.74      155.77      5.44 o 
  -9   2   7        7.13       15.63      2.11 o 
  -8   2   7     5539.39     5780.47     75.50 o 
  -7   2   7      480.73      577.45      8.49 o 
  -6   2   7      289.88      315.41      4.74 o 
  -5   2   7      432.05      410.02      9.76 o 
  -4   2   7       68.92       70.02      4.12 o 
  -3   2   7       43.28       52.79      6.44 o 
   0   2   7      449.36      438.75     10.61 o 
   1   2   7       58.81       57.54      2.91 o 
   2   2   7     1845.47     2053.48     52.02 o 
   3   2   7     9069.71     9608.67    267.00 o 
   4   2   7      149.68      149.38      5.42 o 
   5   2   7      256.91      250.88      6.99 o 
   6   2   7       84.47      106.50      5.58 o 
   7   2   7      182.57      197.30      7.15 o 
   8   2   7      414.36      460.60     13.53 o 
   9   2   7      241.63      255.50     12.78 o 
  10   2   7       13.60       15.78      4.17 o 
  11   2   7      135.64      132.25      8.89 o 
  12   2   7       22.90       17.96      5.69 o 
  13   2   7       63.93       70.91      8.02 o 
  14   2   7       30.19       34.22      7.09 o 
  15   2   7       15.41       15.37      7.22 o 
 -19   3   7        2.17        5.84      9.92 o 
 -18   3   7        0.13        1.97      6.62 o 
 -17   3   7        1.69        4.29      6.30 o 
 -16   3   7       96.65      134.32     18.04 o 
 -15   3   7       61.36       70.76      8.11 o 
 -14   3   7      134.70      131.01      9.53 o 
 -13   3   7        0.83        4.99      4.71 o 
 -12   3   7      691.54      688.20     18.55 o 
 -11   3   7      421.08      418.93     11.05 o 
 -10   3   7       20.73       17.91      3.14 o 
  -9   3   7      105.16      125.88      3.76 o 
  -8   3   7      376.01      392.24      5.91 o 
  -7   3   7      759.07      674.90      8.67 o 
  -6   3   7     1981.38     1869.76     29.38 o 
  -5   3   7      126.53       94.63     13.38 o 
  -4   3   7     4020.40     3966.59     69.65 o 
  -3   3   7      190.69      204.00      5.59 o 
  -2   3   7      221.88      194.64     13.21 o 
  -1   3   7     1230.63     1260.34     41.16 o 
   0   3   7     3288.76     3390.23     68.80 o 
   1   3   7        3.53        2.09      3.64 o 
   2   3   7      220.77      190.05      3.92 o 
   3   3   7      561.65      598.74      9.41 o 
   4   3   7      275.93      260.14      4.86 o 
   5   3   7      139.79      156.75      5.63 o 
   6   3   7      110.58       97.68      8.89 o 
   7   3   7      183.42      198.69     12.51 o 
   8   3   7      142.47      138.83      7.72 o 
   9   3   7       46.09       46.85      5.63 o 
  10   3   7       66.52       67.02      6.56 o 
  11   3   7        3.85        3.54      4.78 o 
  12   3   7       16.52       12.95      5.37 o 
  13   3   7        0.19        7.40      5.36 o 
  14   3   7        8.75        5.18      5.83 o 
  15   3   7        0.00       -4.57      5.57 o 
 -18   4   7        0.27        6.23      6.07 o 
 -17   4   7       18.83       15.12      5.84 o 
 -16   4   7        0.30       -4.53      4.53 o 
 -15   4   7       12.05        1.74      7.69 o 
 -14   4   7        1.24        0.58      4.26 o 
 -13   4   7      221.08      219.42      9.78 o 
 -12   4   7       83.96       86.32      6.15 o 
 -11   4   7      114.14      141.30      9.50 o 
 -10   4   7      104.22      128.31      9.29 o 
  -9   4   7       13.88       13.09      2.68 o 
  -8   4   7        1.71       -0.78      2.66 o 
  -7   4   7      123.10      129.89      5.88 o 
  -6   4   7      332.57      352.59      9.83 o 
  -5   4   7     1990.43     1983.91     45.90 o 
  -4   4   7     1574.53     1418.25     32.13 o 
  -3   4   7       13.44       18.26      3.19 o 
  -2   4   7     4806.52     4777.18     84.71 o 
  -1   4   7     2573.01     2628.32     59.85 o 
   0   4   7     1995.70     1992.25     46.82 o 
   1   4   7     1969.27     2028.81     47.87 o 
   2   4   7       87.19       87.71      7.30 o 
   3   4   7       29.16       27.23     11.14 o 
   4   4   7        2.32        0.83      5.74 o 
   5   4   7        5.92        4.20      1.07 o 
   6   4   7       49.35       43.25      2.93 o 
   7   4   7       68.39       74.96      4.41 o 
   8   4   7      175.45      180.66      8.04 o 
   9   4   7       22.60       18.28      4.17 o 
  10   4   7        6.28        1.48      3.65 o 
  11   4   7        0.43        1.53      7.43 o 
  12   4   7        1.66        5.02      4.62 o 
  13   4   7       23.04       22.36      5.55 o 
  14   4   7       27.55       37.74      6.46 o 
 -17   5   7        1.42       27.54     17.98 o 
 -16   5   7        0.02        6.03     14.24 o 
 -15   5   7        6.49       -4.03     13.37 o 
 -14   5   7       57.93       67.68     16.14 o 
 -13   5   7        8.14        7.14     11.14 o 
 -12   5   7        1.40        2.47     10.19 o 
 -11   5   7       40.67       32.16     11.33 o 
 -10   5   7      157.47      163.22     11.54 o 
  -9   5   7      165.07      187.08     11.58 o 
  -8   5   7       38.52       50.09      7.05 o 
  -7   5   7       20.87        3.85      2.68 o 
  -6   5   7       59.57       33.95      4.91 o 
  -5   5   7        9.27        0.55      1.71 o 
  -4   5   7        0.03        0.56      1.34 o 
  -3   5   7      128.08      105.34      5.11 o 
  -2   5   7      601.21      624.37     14.66 o 
  -1   5   7       37.60       41.22      3.94 o 
   0   5   7      602.31      662.35     20.07 o 
   1   5   7       88.68       98.68      7.93 o 
   2   5   7      140.61      130.08      9.48 o 
   3   5   7      303.62      296.34     15.09 o 
   4   5   7      296.34      288.71     13.88 o 
   5   5   7        3.58        5.34      5.45 o 
   6   5   7       59.77       77.49      9.21 o 
   7   5   7      110.58      116.60     11.15 o 
   8   5   7        6.43       14.88      7.01 o 
   9   5   7       22.80       13.30     10.40 o 
  10   5   7       11.06       11.05      4.34 o 
  11   5   7        2.06        3.56      3.04 o 
  12   5   7        5.26        4.81      4.49 o 
  13   5   7       11.99       11.97      3.60 o 
 -16   6   7        2.33       -6.30     14.19 o 
 -15   6   7        1.29        0.08     14.23 o 
 -14   6   7        4.54       14.32     12.44 o 
 -13   6   7       17.72       26.89     12.91 o 
 -12   6   7        3.92        1.36      9.62 o 
 -11   6   7        8.36       23.74      7.22 o 
 -10   6   7       18.30       23.19      6.82 o 
  -9   6   7       93.51      114.95     10.56 o 
  -8   6   7       88.58       79.12      8.83 o 
  -7   6   7        8.97        1.41      4.36 o 
  -6   6   7       55.38       59.21      7.57 o 
  -5   6   7       17.84       19.73      4.03 o 
  -4   6   7       12.83       19.12      3.55 o 
  -3   6   7      187.09      192.71     12.48 o 
  -2   6   7       59.78       85.52      5.75 o 
  -1   6   7        0.13        8.05      3.20 o 
   0   6   7      176.99      199.72     10.77 o 
   1   6   7       13.64       14.17      5.51 o 
   2   6   7       70.31       68.44      7.92 o 
   3   6   7      109.52      121.89     10.24 o 
   4   6   7       28.44       25.89      6.88 o 
   5   6   7       17.47       11.40      6.12 o 
   6   6   7        4.30        7.75      6.78 o 
   7   6   7      125.69      145.22     12.86 o 
   8   6   7       13.90        6.94      7.08 o 
   9   6   7       23.20       16.94      8.28 o 
  10   6   7        3.91       12.55      7.54 o 
  11   6   7        0.00       -1.32      7.15 o 
  12   6   7        0.68       -7.21      7.21 o 
 -15   7   7        2.29       20.75     15.57 o 
 -14   7   7        2.69       -1.40     12.28 o 
 -13   7   7        3.57        5.23     12.40 o 
 -12   7   7       25.57       35.03     13.42 o 
 -11   7   7      137.04      137.60     12.66 o 
 -10   7   7        0.84       -0.79      6.10 o 
  -9   7   7       54.57       53.76      8.71 o 
  -8   7   7       35.46       38.93      7.71 o 
  -7   7   7       24.88       13.77      5.83 o 
  -6   7   7        4.13        4.87      5.33 o 
  -5   7   7       52.35       51.13     17.37 o 
  -4   7   7       21.40       40.90     10.23 o 
  -3   7   7       45.95       48.79     13.88 o 
  -2   7   7       50.37       49.48      5.18 o 
  -1   7   7        0.60        5.59      3.53 o 
   0   7   7       69.87       86.48      8.64 o 
   1   7   7        0.59        1.55      5.19 o 
   2   7   7       40.20       31.41      6.90 o 
   3   7   7       32.31       41.20      7.43 o 
   4   7   7        1.11        0.47      5.58 o 
   5   7   7        2.41        1.89      6.28 o 
   6   7   7       22.17        9.63      7.49 o 
   7   7   7        2.09       -7.26      7.26 o 
   8   7   7        0.71        7.50      7.47 o 
   9   7   7        0.08        9.26      7.68 o 
  10   7   7        5.56        7.18      8.14 o 
  11   7   7        7.66       16.44      8.89 o 
 -13   8   7        0.10       18.07     13.71 o 
 -12   8   7        0.81       16.22     12.39 o 
 -11   8   7        7.82        3.78      6.92 o 
 -10   8   7        5.83       16.19      7.80 o 
  -9   8   7       20.30       37.02      8.21 o 
  -8   8   7        9.37       13.64      6.76 o 
  -7   8   7        0.31       -4.99      4.99 o 
  -6   8   7        1.16        0.74      5.92 o 
  -5   8   7       14.68        4.36      5.46 o 
  -4   8   7       47.53       57.80     11.62 o 
  -3   8   7        9.79       26.52     10.85 o 
  -2   8   7       27.31       45.44     11.82 o 
  -1   8   7        8.66       -8.11      8.11 o 
   0   8   7        7.57        4.37      7.12 o 
   1   8   7        5.34        7.70     16.44 o 
   2   8   7       19.16       17.77      7.90 o 
   3   8   7       18.42       18.09     13.60 o 
   4   8   7        3.33        5.59      6.94 o 
   5   8   7        0.64       -2.46      6.48 o 
   6   8   7       10.14       24.84      8.24 o 
   7   8   7        1.33       -6.58      6.58 o 
   8   8   7        2.19        5.62     10.99 o 
   9   8   7        0.09        9.47      8.22 o 
 -10   9   7        0.48       11.63     13.61 o 
  -9   9   7        9.00        1.59      7.35 o 
  -8   9   7        2.37        6.25      6.75 o 
  -7   9   7        7.21       17.71      6.98 o 
  -6   9   7        0.06       -0.09      6.09 o 
  -5   9   7        2.14        9.25      6.48 o 
  -4   9   7       62.52       54.14      9.39 o 
  -3   9   7       22.20       25.52     10.41 o 
  -2   9   7        8.76       15.88     10.13 o 
  -1   9   7        1.60       -1.88      7.64 o 
   0   9   7        0.21       -3.22      7.91 o 
   1   9   7        7.00       -0.37      8.83 o 
   2   9   7        0.21       10.23      6.54 o 
   3   9   7        1.67        7.11     19.62 o 
   4   9   7        0.01       15.42      9.36 o 
   5   9   7        1.38       12.51      8.24 o 
   6   9   7       11.96       12.36      8.34 o 
  -4  10   7        0.21        2.47      6.46 o 
  -3  10   7        2.59       -3.65      6.43 o 
  -2  10   7        0.29        6.63      7.20 o 
  -1  10   7        1.76       10.55     10.04 o 
   0  10   7        0.43       11.01      9.95 o 
 -20   0   8        1.94       -5.84     10.11 o 
 -19   0   8       26.97       26.89     11.32 o 
 -18   0   8        0.39        8.86      8.20 o 
 -17   0   8      145.60      144.12     12.02 o 
 -16   0   8       35.83       17.51      7.51 o 
 -15   0   8       42.11       35.38      9.62 o 
 -14   0   8      392.68      469.90     17.90 o 
 -13   0   8      200.51      203.85     11.18 o 
 -12   0   8       79.29       82.72     13.66 o 
 -11   0   8      168.49      163.93      7.12 o 
 -10   0   8      569.10      627.82     13.92 o 
  -9   0   8     1466.44     1499.97     34.73 o 
  -8   0   8     1331.04     1150.96     21.35 o 
  -7   0   8     4903.40     5483.28     89.81 o 
  -6   0   8    10764.02    10841.46    153.57 o 
  -5   0   8        3.39        0.48      1.03 o 
  -4   0   8      365.97      347.84     16.92 o 
  -3   0   8     3342.58     3620.25     59.39 o 
  -2   0   8    12733.35    12925.83    207.01 o 
  -1   0   8      439.88      493.05      9.95 o 
   0   0   8     1773.05     2107.02     44.41 o 
   1   0   8      239.55      276.97     11.46 o 
   2   0   8     2033.02     2283.05     48.72 o 
   3   0   8     2833.09     2511.92     53.83 o 
   4   0   8     3949.54     4425.24    122.66 o 
   5   0   8      653.67      615.59     17.28 o 
   6   0   8     2341.68     2310.34     51.38 o 
   7   0   8     2492.06     2488.60     74.76 o 
   8   0   8      109.50      127.17     11.91 o 
   9   0   8        1.71       -2.37      4.74 o 
  10   0   8     1675.62     1674.55     41.70 o 
  11   0   8       15.07        4.76      6.43 o 
  12   0   8      137.22      153.44     12.00 o 
  13   0   8        2.31        4.65      7.66 o 
  14   0   8       15.90        6.30      7.81 o 
  15   0   8       40.79       46.02     10.04 o 
 -20   1   8        3.33       -4.28      6.48 o 
 -19   1   8        0.19       -5.12      6.79 o 
 -18   1   8        0.24       -0.93      5.70 o 
 -17   1   8       11.63       12.71      5.41 o 
 -16   1   8        7.30        9.41      5.88 o 
 -15   1   8       50.27       56.50      6.65 o 
 -14   1   8      205.09      248.09      9.45 o 
 -13   1   8      383.77      375.00      9.32 o 
 -12   1   8      132.25      143.40      5.44 o 
 -11   1   8      401.60      370.47      8.06 o 
 -10   1   8       51.42       44.57      2.88 o 
  -9   1   8     1114.67     1126.61     15.16 o 
  -8   1   8     1138.55     1023.11     12.77 o 
  -7   1   8       30.40       40.33      2.20 o 
  -6   1   8     3744.21     3693.17     40.35 o 
  -5   1   8     1941.13     1977.19     25.84 o 
  -4   1   8     6782.52     6728.23     83.45 o 
  -3   1   8     5343.25     5100.64     58.63 o 
  -2   1   8      226.58      255.85      4.31 o 
  -1   1   8     2537.24     2514.83     32.73 o 
   0   1   8      256.49      206.04      4.41 o 
   1   1   8     7700.68     8121.67    115.77 o 
   2   1   8        7.06        1.59      2.88 o 
   3   1   8      117.40       99.70      4.47 o 
   4   1   8      369.96      383.94      8.99 o 
   5   1   8      186.07      222.37     12.39 o 
   6   1   8       27.70       24.29      9.37 o 
   7   1   8        0.44        1.10      3.47 o 
   8   1   8      494.34      490.48     12.12 o 
   9   1   8        9.55        9.31      4.87 o 
  10   1   8       30.32       23.48      4.67 o 
  11   1   8        3.07        2.14      4.22 o 
  12   1   8       18.29       19.31      5.11 o 
  13   1   8       21.68       16.53      5.66 o 
  14   1   8        0.13        3.82      5.36 o 
  15   1   8       10.06        8.46      5.95 o 
 -20   2   8        1.53        2.37      8.63 o 
 -19   2   8        1.22       12.97      8.37 o 
 -18   2   8       10.39        5.42      9.29 o 
 -17   2   8       37.22       27.07      7.79 o 
 -16   2   8        0.41       -2.97      5.76 o 
 -15   2   8       16.32       16.33      4.95 o 
 -14   2   8       43.93       45.78      4.93 o 
 -13   2   8        1.33        1.95      3.91 o 
 -12   2   8      337.44      351.71      8.35 o 
 -11   2   8      190.48      210.88      7.85 o 
 -10   2   8       19.58       24.22      2.55 o 
  -9   2   8       35.81       34.77      2.35 o 
  -8   2   8       26.14       30.23      2.95 o 
  -7   2   8       35.22       40.58      1.83 o 
  -6   2   8       48.73       52.84      2.00 o 
  -5   2   8      908.05      934.12     13.07 o 
  -4   2   8     1866.67     2132.03     30.90 o 
  -3   2   8      538.78      618.77     10.11 o 
  -2   2   8       81.92       88.27      3.62 o 
  -1   2   8      496.59      568.28     11.92 o 
   0   2   8      360.96      475.51      8.64 o 
   1   2   8        1.95        2.04      1.01 o 
   2   2   8     2885.39     2950.22     71.44 o 
   3   2   8      742.48      785.84     16.04 o 
   4   2   8     1218.63     1320.36     22.69 o 
   5   2   8       60.92       58.54      4.01 o 
   6   2   8        4.87        1.91      3.21 o 
   7   2   8      917.34      940.90     18.03 o 
   8   2   8      255.31      207.45      9.44 o 
   9   2   8        0.02       -1.53      3.78 o 
  10   2   8        7.18        9.25      5.00 o 
  11   2   8       15.28        9.32      5.39 o 
  12   2   8       28.15       34.18      6.65 o 
  13   2   8        2.98        7.90      5.74 o 
  14   2   8        0.35       -0.41      6.46 o 
  15   2   8        1.34       -6.64      8.49 o 
 -19   3   8        0.49        0.70      7.06 o 
 -18   3   8        9.70       17.44      7.18 o 
 -17   3   8        0.00        2.08      7.63 o 
 -16   3   8        1.74       -1.96      5.67 o 
 -15   3   8       70.60       60.57      7.92 o 
 -14   3   8       83.66       67.81      9.61 o 
 -13   3   8       47.18       41.54      6.12 o 
 -12   3   8        6.51       -1.72      4.24 o 
 -11   3   8      432.22      436.01     14.95 o 
 -10   3   8       21.11       19.71      2.42 o 
  -9   3   8       35.81       34.25      2.22 o 
  -8   3   8       26.09       18.49      1.51 o 
  -7   3   8      996.03     1062.57     12.80 o 
  -6   3   8     1642.85     1859.98     33.43 o 
  -5   3   8     2710.09     2895.47     93.72 o 
  -4   3   8     4879.61     4888.92     82.27 o 
  -3   3   8      342.18      491.13     10.11 o 
  -2   3   8     2667.73     2935.24     50.45 o 
  -1   3   8     1988.52     2111.15     37.15 o 
   0   3   8     2768.64     2766.34     56.92 o 
   1   3   8      268.52      249.76      4.87 o 
   2   3   8      236.43      221.88      6.85 o 
   3   3   8       87.35       77.54      2.84 o 
   4   3   8      110.82      136.28      3.85 o 
   5   3   8       63.11       65.76     10.78 o 
   6   3   8       39.06       44.41      7.41 o 
   7   3   8       31.60       33.09      7.26 o 
   8   3   8        4.23       -2.12      4.89 o 
   9   3   8       13.51       10.41      4.30 o 
  10   3   8       41.67       39.88      5.84 o 
  11   3   8        3.85       -1.90      4.47 o 
  12   3   8        2.11        3.72      5.03 o 
  13   3   8        0.04       -5.27      5.27 o 
  14   3   8        2.22       -3.60      5.69 o 
 -18   4   8       13.92       11.82      6.15 o 
 -17   4   8       36.72       23.76      8.24 o 
 -16   4   8        4.93        8.09      5.96 o 
 -15   4   8       16.00        7.16      4.99 o 
 -14   4   8       45.70       40.75      5.59 o 
 -13   4   8       42.84       34.69     16.24 o 
 -12   4   8       81.30       89.17      9.06 o 
 -11   4   8        2.25       -1.11      2.43 o 
 -10   4   8      182.42      142.35      9.74 o 
  -9   4   8        6.68        3.37      4.49 o 
  -8   4   8       29.66       34.45      6.45 o 
  -7   4   8      188.07      180.70      6.68 o 
  -6   4   8      249.27      260.28      8.02 o 
  -5   4   8       34.36       29.67      2.62 o 
  -4   4   8     2062.33     1935.12     35.89 o 
  -3   4   8     1721.23     1502.59    227.27 o 
  -1   4   8     2076.39     2112.32     49.25 o 
   0   4   8     1079.86     1068.81     27.79 o 
   1   4   8      205.42      196.98      9.72 o 
   2   4   8       27.74       25.62      5.29 o 
   3   4   8        4.94        7.85      4.90 o 
   4   4   8        7.60        5.46      1.42 o 
   5   4   8       31.84       29.70      1.75 o 
   6   4   8      105.64       99.01      4.47 o 
   7   4   8      426.39      463.79     10.49 o 
   8   4   8      220.90      230.91      9.20 o 
   9   4   8        0.03       -1.60      3.49 o 
  10   4   8        7.16        0.21      5.08 o 
  11   4   8       13.50        6.52      4.45 o 
  12   4   8       54.07       38.52      6.06 o 
  13   4   8        1.61        4.55      5.08 o 
  14   4   8       11.13       12.31      5.96 o 
 -18   5   8        4.02       11.30     18.38 o 
 -17   5   8        1.38       -3.60     15.63 o 
 -16   5   8        6.59        2.42     14.42 o 
 -15   5   8        4.01        1.06     12.99 o 
 -14   5   8      189.06      147.59     19.87 o 
 -13   5   8       20.28       32.18     12.43 o 
 -12   5   8       37.95       31.61     11.18 o 
 -11   5   8       63.39       54.28      7.84 o 
 -10   5   8      173.64      214.32     13.42 o 
  -9   5   8       59.28       51.48     11.39 o 
  -8   5   8       87.82       95.01      8.85 o 
  -7   5   8       13.60       17.32      5.04 o 
  -5   5   8        0.01        2.56      2.33 o 
  -4   5   8       78.00       40.32      4.82 o 
  -3   5   8        0.43        0.65      2.46 o 
  -2   5   8        7.72        8.53      3.37 o 
  -1   5   8        6.24       13.94      4.20 o 
   0   5   8      122.26      121.06      8.53 o 
   1   5   8        4.43       -1.52      4.17 o 
   2   5   8        9.49        4.82      5.10 o 
   3   5   8      170.53      159.21     10.32 o 
   4   5   8      281.02      273.64     14.21 o 
   5   5   8       11.86        7.37      5.92 o 
   6   5   8        9.84       15.45      6.81 o 
   7   5   8        0.82       14.35      7.20 o 
   8   5   8        8.78        9.99      7.72 o 
   9   5   8       12.72        8.87      4.40 o 
  10   5   8        4.05        1.65      4.36 o 
  11   5   8        3.33        3.92      2.27 o 
  12   5   8        3.97        3.25      2.48 o 
  13   5   8        0.21        2.95      2.67 o 
 -16   6   8        3.38       13.16     15.86 o 
 -15   6   8        0.01        6.59     12.86 o 
 -14   6   8        0.46       13.83     11.92 o 
 -13   6   8        0.54       -0.35     10.56 o 
 -12   6   8       20.10        1.98     10.79 o 
 -11   6   8        0.03        3.16      5.77 o 
 -10   6   8       24.21       11.59      6.27 o 
  -9   6   8       77.21       81.40     12.12 o 
  -8   6   8        7.25        3.53      4.57 o 
  -7   6   8        0.13       -3.98      9.65 o 
  -6   6   8       23.54       19.74      5.77 o 
  -5   6   8       12.81       10.70      7.43 o 
  -4   6   8      518.53      491.80     16.46 o 
  -3   6   8       41.90       39.89      4.28 o 
  -2   6   8      212.08      223.50      8.37 o 
  -1   6   8       12.57        7.32      4.82 o 
   0   6   8       79.32       76.81      7.92 o 
   1   6   8      161.58      161.72     10.67 o 
   2   6   8       44.68       59.87      9.74 o 
   3   6   8       14.36        9.40      5.63 o 
   4   6   8       87.83      101.16     10.30 o 
   5   6   8       29.86       30.84      7.33 o 
   6   6   8        4.93        2.29      6.97 o 
   7   6   8       61.38       75.86     10.67 o 
   8   6   8        7.74       11.88      7.49 o 
   9   6   8        0.05       -4.80      8.34 o 
  10   6   8        3.77        4.19      7.62 o 
  11   6   8        0.93       -5.43      6.83 o 
  12   6   8        7.64       10.48      8.62 o 
 -15   7   8        1.11       22.04     14.25 o 
 -14   7   8       11.48       19.69     14.51 o 
 -13   7   8        1.53       11.50     12.71 o 
 -12   7   8        1.59       -3.20      9.22 o 
 -11   7   8       10.67       10.61      6.96 o 
 -10   7   8        0.71        5.09      9.89 o 
  -9   7   8        0.01        2.85      5.36 o 
  -8   7   8        4.04        4.92      5.79 o 
  -7   7   8       13.51       16.94      6.11 o 
  -6   7   8        6.00       13.63      5.68 o 
  -5   7   8       94.95      111.13     10.82 o 
  -4   7   8        1.44        4.58      7.68 o 
  -3   7   8        0.27       -0.77      6.87 o 
  -2   7   8       37.50       41.41      6.43 o 
  -1   7   8       12.94       23.82      5.94 o 
   0   7   8       47.54       63.18      7.90 o 
   1   7   8       90.91       85.70     15.92 o 
   2   7   8       41.10       47.26      7.85 o 
   3   7   8       64.20       75.21      9.43 o 
   4   7   8        6.14       14.64      6.87 o 
   5   7   8        7.93        9.61      8.02 o 
   6   7   8        7.69        8.69      7.42 o 
   7   7   8        4.77       12.31      7.50 o 
   8   7   8        4.76        2.60      7.57 o 
   9   7   8        0.05        2.20      8.11 o 
  10   7   8        0.05        3.28     19.20 o 
 -13   8   8       15.89       12.69     12.73 o 
 -12   8   8        3.12       16.38     12.35 o 
 -11   8   8        9.83       10.60      7.55 o 
 -10   8   8       10.39       15.30      7.05 o 
  -9   8   8        5.47        2.92      5.95 o 
  -8   8   8        0.51        2.45      7.21 o 
  -7   8   8       42.66       38.43      8.37 o 
  -6   8   8        0.05        6.17      6.16 o 
  -5   8   8        3.33        3.64      6.99 o 
  -4   8   8       30.73       21.40     11.64 o 
  -3   8   8        0.80        3.61      7.99 o 
  -2   8   8       17.05       25.12     10.18 o 
  -1   8   8        0.85        7.50      9.04 o 
   0   8   8        7.99        2.89      8.20 o 
   1   8   8       67.27       76.41      9.52 o 
   2   8   8       17.07       16.08     10.73 o 
   3   8   8       41.94       52.31      8.67 o 
   4   8   8        1.33        2.41      6.59 o 
   5   8   8       41.06       39.28      8.92 o 
   6   8   8       11.05       11.39      7.96 o 
   7   8   8        1.04       -1.99      7.61 o 
   8   8   8        4.04        8.60      8.16 o 
 -10   9   8        0.41       -7.46      9.11 o 
  -9   9   8        1.78        4.60      6.68 o 
  -8   9   8        0.75       -6.37      6.37 o 
  -7   9   8       19.55       25.21      8.11 o 
  -6   9   8       10.39       10.30      6.53 o 
  -5   9   8        0.05        2.48      6.44 o 
  -4   9   8        3.26        5.99      6.78 o 
  -3   9   8       60.19       67.67     10.10 o 
  -2   9   8        2.78        5.63      9.16 o 
  -1   9   8        0.27       -7.13      7.68 o 
   0   9   8        0.00       -1.35      8.09 o 
   1   9   8        0.75        1.28      8.87 o 
   2   9   8        1.08       -1.06      7.72 o 
   3   9   8        0.17        1.43      9.06 o 
   4   9   8        0.46       11.73      8.51 o 
   5   9   8        5.32       13.32     17.90 o 
 -20   1   9        0.87       -6.55      6.55 o 
 -19   1   9        0.35       -2.48      6.07 o 
 -18   1   9       14.36       17.19      6.09 o 
 -17   1   9        6.52       -1.74      5.19 o 
 -16   1   9        4.89        9.60      4.96 o 
 -15   1   9      151.64      154.32      7.79 o 
 -14   1   9      304.23      289.95     14.75 o 
 -13   1   9      407.34      446.95      9.98 o 
 -12   1   9       21.29       24.81      3.26 o 
 -11   1   9       23.77       27.99      2.57 o 
 -10   1   9      814.45      775.64     12.50 o 
  -9   1   9      692.19      736.35     10.81 o 
  -8   1   9     2252.25     2592.88     29.21 o 
  -7   1   9      932.00      891.55     11.96 o 
  -6   1   9       10.17       15.62      1.30 o 
  -5   1   9     4773.82     4643.82     58.37 o 
  -4   1   9       20.80       14.71      1.49 o 
  -3   1   9       16.28       14.01      1.21 o 
  -2   1   9       91.14       73.49      2.33 o 
  -1   1   9      339.29      328.72      5.92 o 
   0   1   9       21.23       16.95      1.82 o 
   1   1   9       73.24       99.28      4.85 o 
   2   1   9       15.49       11.29      2.34 o 
   3   1   9      789.68      927.02     16.29 o 
   4   1   9      574.45      602.72     12.02 o 
   5   1   9       76.91       78.13      4.55 o 
   6   1   9       14.36       13.99      4.36 o 
   7   1   9        7.23        5.18      4.30 o 
   8   1   9      117.76      112.22      6.47 o 
   9   1   9        1.50        4.13      4.05 o 
  10   1   9       39.47       33.58      5.12 o 
  11   1   9        0.46       -0.97      4.35 o 
  12   1   9       50.99       46.84      5.92 o 
  13   1   9        0.03        4.36      5.00 o 
  14   1   9        0.72       -5.32      5.32 o 
  15   1   9        2.85       -2.87      5.51 o 
 -20   2   9        1.98        1.52      9.46 o 
 -19   2   9        3.79       10.94      7.95 o 
 -18   2   9       11.28        5.26      9.09 o 
 -17   2   9       25.91       12.34      6.74 o 
 -16   2   9       42.71       28.44      5.67 o 
 -15   2   9      113.35      113.65      7.61 o 
 -14   2   9       84.54       59.86      6.00 o 
 -13   2   9      108.34       95.69      5.70 o 
 -12   2   9      816.24      840.04     17.69 o 
 -11   2   9       42.78       43.83      3.83 o 
 -10   2   9        5.35        0.08      1.87 o 
  -9   2   9      414.22      540.49      7.91 o 
  -8   2   9      450.85      488.50      7.77 o 
  -7   2   9     2457.42     2561.70     31.01 o 
  -6   2   9      422.47      432.15      6.63 o 
  -5   2   9       28.95       23.64      1.69 o 
  -4   2   9     1409.44     1614.88     21.38 o 
  -3   2   9       57.49       52.43      1.94 o 
  -2   2   9     1897.85     1919.95     25.35 o 
  -1   2   9      743.53      712.93     10.63 o 
   0   2   9      448.30      519.91      8.56 o 
   1   2   9       32.82       20.08      3.16 o 
   2   2   9      100.54      102.53      3.76 o 
   3   2   9      143.57      163.80      7.42 o 
   4   2   9     2153.38     2251.50     39.87 o 
   5   2   9       13.09        7.60      5.68 o 
   6   2   9      135.43      131.26      7.02 o 
   7   2   9      970.92     1042.92     19.89 o 
   8   2   9      110.83      118.92      6.67 o 
   9   2   9        4.04        1.65      4.60 o 
  10   2   9       26.15       12.51      5.17 o 
  11   2   9       14.14       11.22      5.71 o 
  12   2   9        0.26       -0.24      7.04 o 
  13   2   9        1.67        8.68      6.49 o 
  14   2   9        7.88        5.51      6.63 o 
 -19   3   9        6.02        8.18      7.19 o 
 -18   3   9        1.31       -2.08      8.02 o 
 -17   3   9        1.83       -3.18      5.68 o 
 -16   3   9        0.05       -1.66      5.52 o 
 -15   3   9       94.04      106.06     16.92 o 
 -14   3   9       92.66       76.17      7.61 o 
 -13   3   9      369.46      366.52     13.95 o 
 -12   3   9       27.91       27.69      5.05 o 
 -11   3   9       60.84       56.36      5.51 o 
 -10   3   9      215.68      213.52      6.40 o 
  -9   3   9      149.02      157.18      4.46 o 
  -8   3   9      736.27      818.78     10.43 o 
  -7   3   9      130.52      139.46      4.09 o 
  -6   3   9      957.85     1106.14     24.72 o 
  -5   3   9      236.94      264.84      9.21 o 
  -4   3   9    13406.52    13968.27    231.74 o 
  -3   3   9      381.25      332.02      7.89 o 
  -2   3   9     1523.81     1571.70     28.41 o 
  -1   3   9      311.28      315.49      9.15 o 
   0   3   9       84.83       63.31      2.26 o 
   1   3   9      620.64      663.13     10.84 o 
   2   3   9        0.04        1.18      1.24 o 
   3   3   9      464.50      462.11      7.56 o 
   4   3   9       67.34       68.21      8.66 o 
   5   3   9       98.16      102.24     10.27 o 
   6   3   9        0.13        4.04      5.62 o 
   7   3   9       32.11       31.16      4.95 o 
   8   3   9       25.18       24.53      4.99 o 
   9   3   9       16.97       23.60      5.03 o 
  10   3   9        0.44        0.98      4.14 o 
  11   3   9       18.11       27.04      5.88 o 
  12   3   9       12.31        2.70      5.18 o 
  13   3   9        1.70        0.15      5.35 o 
  14   3   9        3.89       -0.36      6.23 o 
 -19   4   9        9.24       14.81      6.74 o 
 -18   4   9        0.04       -5.02     11.60 o 
 -17   4   9        2.06        1.67     12.67 o 
 -16   4   9        4.80       -0.51      4.86 o 
 -15   4   9       14.85       18.01      7.21 o 
 -14   4   9        0.02       -4.17      4.17 o 
 -13   4   9       57.79       57.32      5.58 o 
 -12   4   9       72.55       59.23      7.61 o 
 -11   4   9       78.38       71.26      8.64 o 
 -10   4   9      388.07      374.54     19.14 o 
  -9   4   9      229.41      244.79     21.84 o 
  -8   4   9      145.67      145.49      8.87 o 
  -7   4   9       89.20       96.46      8.64 o 
  -6   4   9     1224.65     1196.12     22.90 o 
  -5   4   9       17.10       14.15      3.63 o 
  -4   4   9      209.40      226.75     10.69 o 
  -3   4   9        0.92        7.67      3.29 o 
  -2   4   9        2.25        0.90      2.88 o 
   0   4   9      479.16      492.30     27.70 o 
   1   4   9        1.68       -1.78      3.88 o 
   2   4   9      430.58      379.77     14.66 o 
   3   4   9       43.54       38.91      2.23 o 
   4   4   9      114.34      116.99      2.90 o 
   5   4   9      184.86      188.64      5.62 o 
   6   4   9       81.76       86.84      4.49 o 
   7   4   9        8.60       17.80      3.02 o 
   8   4   9      100.26      107.07      5.47 o 
   9   4   9       55.78       57.33      5.83 o 
  10   4   9       43.40       52.83      6.03 o 
  11   4   9        2.39        4.69      4.46 o 
  12   4   9       39.70       22.01      5.59 o 
  13   4   9        7.05        9.88      5.22 o 
 -18   5   9        2.11       53.39     19.73 o 
 -17   5   9        4.50       25.22     16.95 o 
 -16   5   9       15.87       25.54     15.37 o 
 -15   5   9       29.37       37.74     14.49 o 
 -14   5   9       13.03        8.24     12.39 o 
 -13   5   9       18.23       20.31     11.84 o 
 -12   5   9       30.21       17.05      9.70 o 
 -11   5   9      176.44      211.40     12.73 o 
 -10   5   9       46.32       50.20      7.38 o 
  -9   5   9      113.21       88.48      8.93 o 
  -8   5   9       29.34       32.38      6.41 o 
  -7   5   9      292.76      337.46     14.75 o 
  -6   5   9      670.66      233.53     16.24 o 
  -5   5   9       22.40        2.65      3.02 o 
  -4   5   9        4.95       15.87      4.23 o 
  -3   5   9       26.24       25.51      5.36 o 
  -2   5   9       87.17       54.98      7.33 o 
  -1   5   9      412.87      262.79     17.16 o 
   0   5   9       28.58       24.99      8.41 o 
   1   5   9      257.47      224.60     18.16 o 
   2   5   9      337.99      366.75     18.99 o 
   3   5   9        6.90        2.69      5.58 o 
   4   5   9       77.51       68.23     15.26 o 
   5   5   9       62.16       75.53      9.44 o 
   6   5   9      271.42      284.73     15.66 o 
   7   5   9       16.60        3.97      6.56 o 
   8   5   9        0.52       -6.26      6.26 o 
   9   5   9       37.93       34.21      6.21 o 
  10   5   9        7.86       10.25      3.65 o 
  11   5   9        0.49        0.83      3.62 o 
  12   5   9        3.26        8.72      3.17 o 
 -16   6   9        0.14       11.49     13.17 o 
 -15   6   9        6.19        2.62     13.36 o 
 -14   6   9       72.56       95.46     17.89 o 
 -13   6   9        8.82       14.04     11.40 o 
 -12   6   9       73.55       67.88      9.65 o 
 -11   6   9      166.17      160.23     11.97 o 
 -10   6   9        6.71        9.50      5.63 o 
  -9   6   9        8.54       11.44      5.33 o 
  -8   6   9        2.74       -1.19      6.02 o 
  -7   6   9        9.42        9.08      5.31 o 
  -6   6   9        1.36        7.10      6.28 o 
  -5   6   9      513.82      523.38     27.58 o 
  -4   6   9      326.44      331.64     21.61 o 
  -3   6   9       72.21       88.18      7.27 o 
  -2   6   9      577.83      576.63     18.98 o 
  -1   6   9      397.78      386.87     15.17 o 
   0   6   9        1.87        3.69      7.30 o 
   1   6   9       19.45       18.39      5.99 o 
   2   6   9       96.90      112.41     10.22 o 
   3   6   9       18.04       18.64      6.14 o 
   4   6   9       10.31        8.56      6.47 o 
   5   6   9       29.29       35.21      8.92 o 
   6   6   9       49.98       34.65      8.92 o 
   7   6   9        7.83        8.37      7.01 o 
   8   6   9       19.85       16.34      7.99 o 
   9   6   9        9.75       17.48      8.99 o 
  10   6   9        1.17       -7.23     16.37 o 
  11   6   9        8.34        6.50      8.20 o 
 -15   7   9        0.92        1.21     13.59 o 
 -14   7   9        5.40        8.85     12.05 o 
 -13   7   9       36.52       26.52     12.49 o 
 -12   7   9       54.01       52.12     11.26 o 
 -11   7   9        0.13        1.86      5.89 o 
 -10   7   9       29.35       32.80      7.62 o 
  -9   7   9        0.00       -2.01      5.05 o 
  -8   7   9        0.18       -4.56      4.89 o 
  -7   7   9        4.45        5.47      5.06 o 
  -6   7   9       25.20       32.59      7.19 o 
  -5   7   9      155.47      153.25     17.41 o 
  -4   7   9       38.84       62.59     12.09 o 
  -3   7   9       96.84       81.28     14.41 o 
  -2   7   9        4.64        4.29      7.62 o 
  -1   7   9       10.38       14.63      7.19 o 
   0   7   9      159.59      167.00     11.87 o 
   1   7   9       83.30       90.47      9.67 o 
   2   7   9        4.64       10.03      8.30 o 
   3   7   9       12.61       13.65     10.07 o 
   4   7   9       53.70       70.06     22.30 o 
   5   7   9       62.94       76.09     10.85 o 
   6   7   9        0.38        1.81      7.43 o 
   7   7   9        3.98       13.68     15.96 o 
   8   7   9        0.30        7.38     10.86 o 
   9   7   9        0.54       -3.29      7.39 o 
  10   7   9        0.20        4.42     17.06 o 
 -13   8   9        2.52        0.36     11.37 o 
 -12   8   9        0.52        2.45      7.16 o 
 -11   8   9       46.59       46.67      8.97 o 
 -10   8   9       39.52       60.65      9.97 o 
  -9   8   9        0.22       -5.70      5.70 o 
  -8   8   9        0.16        0.51      7.57 o 
  -7   8   9        0.10       -1.41      5.90 o 
  -6   8   9        0.12        9.80      6.76 o 
  -5   8   9        4.23       -1.28      6.10 o 
  -4   8   9       17.33       18.12     10.12 o 
  -3   8   9       63.82       78.33     14.51 o 
  -2   8   9       37.44       17.95      9.69 o 
  -1   8   9        0.01       -5.53      7.42 o 
   0   8   9       16.22       22.00     10.18 o 
   1   8   9       12.06        5.15      9.27 o 
   2   8   9       14.53       30.75      7.63 o 
   3   8   9        9.48        1.73      7.68 o 
   4   8   9        5.02       19.06      7.83 o 
   5   8   9        4.02       20.25     18.66 o 
   6   8   9       14.92       10.98      8.23 o 
   7   8   9        0.39       11.98      8.30 o 
 -10   9   9        1.50        9.74      7.06 o 
  -9   9   9        0.89        2.76      6.67 o 
  -8   9   9        0.38       -3.16      6.52 o 
  -7   9   9        6.88       10.86      6.42 o 
  -6   9   9        2.39        1.57      6.42 o 
  -5   9   9        0.10       -4.33      6.21 o 
  -4   9   9       15.02       14.28      7.02 o 
  -3   9   9       81.99       76.15     14.98 o 
  -2   9   9       24.84       -0.20      8.95 o 
  -1   9   9        1.09       -1.87      9.06 o 
   0   9   9        6.26        1.51      9.25 o 
   1   9   9        0.60       -3.26      8.58 o 
   2   9   9        4.25        2.57      9.68 o 
   3   9   9        0.23       -3.42      8.70 o 
   4   9   9        2.85       -0.12      7.91 o 
 -20   0  10        0.28       -8.42      8.42 o 
 -19   0  10        4.01       -1.28      8.81 o 
 -18   0  10        3.79       -6.36      7.78 o 
 -17   0  10        0.33       -6.14      6.14 o 
 -16   0  10      693.70      751.17     23.97 o 
 -15   0  10       10.76       15.57      6.56 o 
 -14   0  10      241.57      255.07     13.17 o 
 -13   0  10      195.42      204.74      8.53 o 
 -12   0  10       22.99       17.81      4.88 o 
 -11   0  10       27.47       24.13      4.29 o 
 -10   0  10     1175.63     1291.47     24.41 o 
  -9   0  10     2193.44     2389.56     49.58 o 
  -8   0  10     2421.50     2757.96     46.93 o 
  -7   0  10     2000.87     1950.13     33.10 o 
  -6   0  10     1351.70     1400.98     21.78 o 
  -5   0  10      133.72      111.15      4.12 o 
  -4   0  10     8543.09     8790.84    142.00 o 
  -3   0  10      233.89      273.18      6.79 o 
  -2   0  10      459.75      391.25      8.68 o 
  -1   0  10     1368.59     1459.83     25.86 o 
   0   0  10        0.64       -2.04      2.04 o 
   1   0  10      100.45      109.37      6.31 o 
   2   0  10     2344.14     2350.78     50.84 o 
   3   0  10     1587.12     2013.11     44.72 o 
   4   0  10       34.80       44.23      5.03 o 
   5   0  10      105.42      106.20      8.92 o 
   6   0  10      147.81      174.70     10.67 o 
   7   0  10      243.28      275.06     12.79 o 
   8   0  10        7.62       12.47     13.34 o 
   9   0  10        8.88       11.95     10.60 o 
  10   0  10      123.59      130.83     11.65 o 
  11   0  10       24.18       16.30      8.13 o 
  12   0  10       16.68       22.22      7.79 o 
  13   0  10       11.85       18.51     10.95 o 
  14   0  10       14.04       19.41      8.90 o 
 -20   1  10        0.45       -6.78      6.78 o 
 -19   1  10        2.97       -2.35      5.70 o 
 -18   1  10        5.50        2.65      5.45 o 
 -17   1  10       11.22       10.77      9.24 o 
 -16   1  10       55.21       45.27      6.46 o 
 -15   1  10       19.81       21.46      4.87 o 
 -14   1  10       12.37        4.24      3.87 o 
 -13   1  10        7.31       -2.26      2.81 o 
 -12   1  10       50.25       45.80      3.19 o 
 -11   1  10        6.59        4.38      1.96 o 
 -10   1  10       95.25      108.14      3.82 o 
  -9   1  10       68.64       66.43      3.24 o 
  -8   1  10      116.86       78.37      3.52 o 
  -7   1  10       20.85       10.49      1.42 o 
  -6   1  10      338.64      383.10      6.04 o 
  -5   1  10       85.98      117.62      3.43 o 
  -4   1  10     1021.56     1122.23     14.34 o 
  -3   1  10        8.68        3.88      1.09 o 
  -2   1  10     1924.85     2090.16     25.29 o 
  -1   1  10        1.65       -0.68      1.24 o 
   0   1  10     1088.56     1078.95     15.67 o 
   1   1  10       73.89       66.51      3.69 o 
   2   1  10      227.97      236.54      6.55 o 
   3   1  10     1710.99     1736.84     27.79 o 
   4   1  10        4.44        9.03      2.64 o 
   5   1  10      478.10      494.20     16.28 o 
   6   1  10        8.22       11.28      5.00 o 
   7   1  10        0.05        0.95      3.46 o 
   8   1  10      223.04      215.15      8.53 o 
   9   1  10       34.31       37.86      4.98 o 
  10   1  10        1.59        2.83      4.29 o 
  11   1  10        2.74        2.32      5.06 o 
  12   1  10        8.56       15.06      5.34 o 
  13   1  10        4.75       10.19      5.45 o 
  14   1  10        6.68        3.54      5.73 o 
 -20   2  10       28.06       43.47      9.94 o 
 -19   2  10        0.06        3.90      7.77 o 
 -18   2  10        4.35       -2.77      7.02 o 
 -17   2  10        0.98        9.31     12.30 o 
 -16   2  10       28.99       29.36      5.74 o 
 -15   2  10       12.03       25.66      5.99 o 
 -14   2  10       49.27       53.10      5.77 o 
 -13   2  10       10.15        3.26      3.73 o 
 -12   2  10      895.80      965.08     17.56 o 
 -11   2  10        0.29        0.73      2.17 o 
 -10   2  10        3.15        0.15      1.48 o 
  -9   2  10      999.64      998.80     12.77 o 
  -8   2  10      215.54      267.11      6.02 o 
  -7   2  10     2726.18     2748.49     36.78 o 
  -6   2  10      770.30      670.76     10.89 o 
  -5   2  10      828.28      867.09     11.41 o 
  -4   2  10        3.61        2.01      1.05 o 
  -3   2  10      356.45      347.81      5.70 o 
  -2   2  10      722.20      702.88     11.96 o 
  -1   2  10        9.17       23.08      2.49 o 
   0   2  10      382.00      377.53      8.03 o 
   1   2  10     1657.73     1939.13     26.55 o 
   2   2  10      635.89      745.05     12.09 o 
   3   2  10       51.47       58.51      4.25 o 
   4   2  10       15.20       17.26      3.52 o 
   5   2  10      535.02      557.59     13.88 o 
   6   2  10      121.20       95.19      6.48 o 
   7   2  10       61.12       54.69      5.66 o 
   8   2  10      295.27      286.46     10.10 o 
   9   2  10      136.22      162.77      9.43 o 
  10   2  10        2.53       -2.56      4.73 o 
  11   2  10       13.41       19.81      8.70 o 
  12   2  10        9.68       15.47      6.19 o 
  13   2  10       17.18       18.41     10.89 o 
  14   2  10        0.43       -8.84      8.84 o 
 -19   3  10        0.69        5.85      9.20 o 
 -18   3  10        0.19        3.63      6.52 o 
 -17   3  10       11.71       27.87      8.86 o 
 -16   3  10       18.22       16.41      6.09 o 
 -15   3  10       13.38        6.99     12.26 o 
 -14   3  10       77.54       75.65      7.57 o 
 -13   3  10      213.75      248.18     11.42 o 
 -12   3  10        5.50        0.21      4.05 o 
 -11   3  10       12.14       12.12      3.31 o 
 -10   3  10       55.06       55.41      3.84 o 
  -9   3  10      236.59      230.74      5.52 o 
  -8   3  10       16.50       11.65      1.77 o 
  -7   3  10      172.52      172.62      3.54 o 
  -6   3  10      374.14      316.36      5.64 o 
  -5   3  10      985.33      961.06     15.58 o 
  -4   3  10     1686.06     1546.34     20.81 o 
  -3   3  10     1360.69     1351.95     20.65 o 
  -2   3  10      424.48      426.48      6.79 o 
  -1   3  10     1199.36     1310.90     17.87 o 
   0   3  10       32.43       33.99      1.92 o 
   1   3  10      666.41      568.35      9.22 o 
   2   3  10     1455.57     1533.25     20.92 o 
   3   3  10        5.96        2.05      3.29 o 
   4   3  10      184.40      152.84     16.65 o 
   5   3  10      114.25       93.73     19.40 o 
   6   3  10       89.22       85.50      6.39 o 
   7   3  10        0.24        2.01      5.38 o 
   8   3  10       73.84       73.86      7.02 o 
   9   3  10       21.49        8.29      4.59 o 
  10   3  10       16.30       22.92      5.47 o 
  11   3  10       12.04       20.09      5.47 o 
  12   3  10       10.15        8.06      5.36 o 
  13   3  10        0.01        0.77      7.09 o 
 -19   4  10        0.02       -2.75      5.96 o 
 -18   4  10       12.51        8.88     17.15 o 
 -17   4  10        4.58        7.53      5.83 o 
 -16   4  10        3.57        3.37      4.88 o 
 -15   4  10      138.66      142.62      8.77 o 
 -14   4  10       17.45        9.39      4.34 o 
 -13   4  10       13.52        9.42      6.91 o 
 -12   4  10      251.99      269.39     22.88 o 
 -11   4  10      140.45      138.44      5.70 o 
 -10   4  10       66.19       69.61     12.46 o 
  -9   4  10       34.48       33.11      5.95 o 
  -8   4  10       93.91       71.76      7.61 o 
  -7   4  10      250.43      261.57     12.20 o 
  -6   4  10      166.10      145.83     13.47 o 
  -5   4  10       49.42       43.09      3.65 o 
  -4   4  10      843.98      920.87     27.57 o 
  -3   4  10       10.01       20.75      8.07 o 
  -2   4  10       77.16       69.94      7.96 o 
   0   4  10      137.25      115.87     11.43 o 
   1   4  10        5.78        2.87      1.51 o 
   2   4  10      453.54      466.73     10.68 o 
   3   4  10       50.66       52.60      4.11 o 
   4   4  10       11.37        5.07      1.69 o 
   5   4  10       55.89       56.73      5.05 o 
   6   4  10      250.48      241.72      8.82 o 
   7   4  10        0.21        2.06      3.73 o 
   8   4  10        8.50        9.96      3.00 o 
   9   4  10       51.76       46.84      4.40 o 
  10   4  10       39.63       21.50      7.79 o 
  11   4  10        1.60        1.33      4.36 o 
  12   4  10       13.25       10.57      5.87 o 
  13   4  10        4.41        3.77      5.23 o 
 -18   5  10        0.33        9.13     16.65 o 
 -17   5  10       14.30       16.14     14.65 o 
 -16   5  10        4.38        3.95     12.95 o 
 -15   5  10        1.33       14.95     12.17 o 
 -14   5  10        0.06       -0.24     11.71 o 
 -13   5  10        3.93       -5.95      9.71 o 
 -12   5  10       67.50       60.28      8.58 o 
 -11   5  10      426.94      419.37     17.29 o 
 -10   5  10       15.15        4.94     11.75 o 
  -9   5  10       29.96       26.23      5.82 o 
  -8   5  10       10.01        4.03      4.92 o 
  -7   5  10       19.43       21.76      5.67 o 
  -6   5  10       94.01       96.08     12.58 o 
  -5   5  10      342.24      109.31     12.72 o 
  -4   5  10       17.86        7.67     10.26 o 
  -3   5  10        0.08        1.98      2.15 o 
  -2   5  10       12.62       18.03      6.31 o 
   0   5  10      117.96      103.55      8.62 o 
   1   5  10        1.35        1.22      4.89 o 
   2   5  10       24.33       30.08      8.35 o 
   3   5  10      184.14      210.28     12.64 o 
   4   5  10       29.11       19.08      6.46 o 
   5   5  10        3.59        2.90      5.92 o 
   6   5  10      162.95      173.10     13.10 o 
   7   5  10       29.40       38.12      8.91 o 
   8   5  10        3.00       13.14      7.94 o 
   9   5  10        2.13        0.28      1.87 o 
  10   5  10        1.41        0.85      2.16 o 
  11   5  10        0.11       -1.66      4.42 o 
  12   5  10        0.00        2.37      2.87 o 
 -16   6  10        4.56        0.19     13.31 o 
 -15   6  10        2.44        4.45     12.65 o 
 -14   6  10       26.89       50.62     14.69 o 
 -13   6  10       65.54       70.76     15.10 o 
 -12   6  10      128.10      137.45     13.31 o 
 -11   6  10       52.69       42.42      7.94 o 
 -10   6  10       44.02       52.68      8.12 o 
  -9   6  10        0.27        0.26      5.24 o 
  -8   6  10        1.54       -1.96      5.36 o 
  -7   6  10        1.10        1.68      4.72 o 
  -6   6  10       52.81       79.64     12.60 o 
  -5   6  10       96.37       75.59     12.08 o 
  -4   6  10       92.91       75.79     12.26 o 
  -3   6  10      310.14      335.36     22.87 o 
  -2   6  10        4.17       12.55     10.23 o 
  -1   6  10      167.74      176.15     11.50 o 
   0   6  10      222.08      169.05     11.20 o 
   1   6  10        8.97        7.76      5.55 o 
   2   6  10        2.85        6.22      5.78 o 
   3   6  10       17.51       16.51      6.87 o 
   4   6  10        8.29        1.75      6.27 o 
   5   6  10        0.23       10.11      7.63 o 
   6   6  10        3.71        6.02      8.32 o 
   7   6  10        1.70        4.04      7.25 o 
   8   6  10        1.98        0.30      7.57 o 
   9   6  10        0.02        6.07     10.17 o 
  10   6  10        6.80       11.54      8.66 o 
  11   6  10        0.78       -2.32      8.60 o 
 -15   7  10        7.60       15.57     13.08 o 
 -14   7  10        1.83       19.31     13.00 o 
 -13   7  10       28.53       10.80     12.00 o 
 -12   7  10       10.27       13.07      7.29 o 
 -11   7  10       20.90       21.73      7.42 o 
 -10   7  10        8.14        9.52      6.22 o 
  -9   7  10        5.22        8.94      5.96 o 
  -8   7  10        1.11       -4.24      5.02 o 
  -7   7  10        0.60       -1.95      4.40 o 
  -6   7  10        4.23        4.03      5.37 o 
  -5   7  10       10.89       -0.85      8.03 o 
  -4   7  10      411.06      462.61     28.39 o 
  -3   7  10       61.92       70.81     13.50 o 
  -2   7  10       44.39       52.48     12.54 o 
  -1   7  10       16.43       10.31      9.09 o 
   0   7  10        1.69        5.18      6.00 o 
   1   7  10       98.72      110.57     16.45 o 
   2   7  10        2.36       -1.77      5.63 o 
   3   7  10        1.17       -2.32      6.22 o 
   4   7  10       11.67       19.42     12.34 o 
   5   7  10       43.34       56.33      9.88 o 
   6   7  10        1.05       -0.32      7.19 o 
   7   7  10        1.08        2.99      7.68 o 
   8   7  10        4.26        3.40      7.75 o 
   9   7  10        1.36        2.92      8.42 o 
 -13   8  10        4.99       -0.26      9.59 o 
 -12   8  10        2.59        3.24     10.92 o 
 -11   8  10        1.75       -1.55     10.64 o 
 -10   8  10       52.75       54.49      9.19 o 
  -9   8  10        8.28        6.82      5.75 o 
  -8   8  10        0.22       -4.82      5.07 o 
  -7   8  10        0.15       -4.95      5.24 o 
  -6   8  10        2.46       -5.24      5.24 o 
  -5   8  10        4.15       16.69      7.00 o 
  -4   8  10        0.40       -0.10      8.35 o 
  -3   8  10       15.02       25.17     10.97 o 
  -2   8  10       20.65       28.58     10.43 o 
  -1   8  10       28.07       35.39     11.80 o 
   0   8  10        8.03       13.52      9.82 o 
   1   8  10        5.40        7.02      9.10 o 
   2   8  10        0.00        7.58      8.67 o 
   3   8  10        1.73        0.90     12.17 o 
   4   8  10       17.25       12.72     14.23 o 
   5   8  10       31.65       38.91     18.66 o 
   6   8  10        3.78        7.27     17.12 o 
   7   8  10        1.64       11.72     17.55 o 
  -9   9  10        3.85       11.26      7.02 o 
  -8   9  10        2.17        0.38      6.73 o 
  -7   9  10        8.55       17.01      7.66 o 
  -6   9  10        0.24        8.77      6.82 o 
  -5   9  10        0.15        0.74      7.17 o 
  -4   9  10        0.01        9.60      8.64 o 
  -3   9  10        6.60       15.61     10.20 o 
  -2   9  10        0.02       -7.18      7.18 o 
  -1   9  10        0.06       -7.98      7.98 o 
   0   9  10        0.13        9.97      9.45 o 
   1   9  10        5.97       -7.57      7.57 o 
   2   9  10        0.08        4.71      9.17 o 
   3   9  10        0.60       -8.36      8.36 o 
   4   9  10        1.42       16.24     10.57 o 
 -20   1  11        0.00       -0.25      6.65 o 
 -19   1  11        0.00       -2.58      5.67 o 
 -18   1  11       33.86       45.42     14.09 o 
 -17   1  11      124.89      106.55      8.48 o 
 -16   1  11       23.78       23.97      5.75 o 
 -15   1  11       57.94       70.78      5.57 o 
 -14   1  11        9.46       13.78      3.83 o 
 -13   1  11      702.61      706.95     11.81 o 
 -12   1  11       11.14       12.51      2.33 o 
 -11   1  11        0.70       -2.24      2.24 o 
 -10   1  11       16.38       17.26      2.16 o 
  -9   1  11      281.74      318.14      5.57 o 
  -8   1  11     1639.25     1701.11     20.00 o 
  -7   1  11     1434.88     1508.58     19.01 o 
  -6   1  11       21.88       28.22      1.71 o 
  -5   1  11     1201.15     1230.12     15.74 o 
  -4   1  11      607.26      507.26      7.57 o 
  -3   1  11        0.03       -0.01      1.11 o 
  -2   1  11     2317.23     2363.65     28.56 o 
  -1   1  11      102.39      108.00      3.60 o 
   0   1  11      229.03      238.57      5.43 o 
   1   1  11      354.44      366.96      7.44 o 
   2   1  11      204.55      229.76      6.70 o 
   3   1  11        4.04        1.07      3.09 o 
   4   1  11     1030.39     1073.33     19.23 o 
   5   1  11       11.36        7.75      3.26 o 
   6   1  11        0.67       -0.74      5.67 o 
   7   1  11        9.07        3.44      3.52 o 
   8   1  11       42.16       42.98      5.39 o 
   9   1  11       14.60       23.36      4.84 o 
  10   1  11       35.27       36.28      5.39 o 
  11   1  11        7.90       10.54      4.93 o 
  12   1  11       15.11       22.22      5.71 o 
  13   1  11        6.51        8.34      5.67 o 
  14   1  11        6.79        6.66      5.95 o 
 -20   2  11        7.64       10.15      8.57 o 
 -19   2  11        8.15        6.07      8.04 o 
 -18   2  11       32.25       34.02      8.20 o 
 -17   2  11      125.50      129.65     14.53 o 
 -16   2  11        1.01        3.19      5.85 o 
 -15   2  11       20.62       10.87      7.78 o 
 -14   2  11       15.83       20.85      4.71 o 
 -13   2  11       64.42       60.11      5.42 o 
 -12   2  11       99.32       81.02      5.63 o 
 -11   2  11        0.71       -0.95      2.04 o 
 -10   2  11       15.05       16.93      2.30 o 
  -9   2  11      381.63      367.59      6.80 o 
  -8   2  11      933.48      937.34     13.10 o 
  -7   2  11     2442.46     2496.91     37.11 o 
  -6   2  11      200.74      210.11      7.75 o 
  -5   2  11     1272.37     1307.22     18.17 o 
  -4   2  11      478.42      458.56      6.90 o 
  -3   2  11      638.72      534.09      7.87 o 
  -2   2  11       21.63       24.48      2.32 o 
  -1   2  11      978.41      953.81     16.03 o 
   0   2  11      139.43      138.92      4.24 o 
   1   2  11     1561.99     1438.63     20.60 o 
   2   2  11       13.90       12.33      2.47 o 
   3   2  11      319.48      340.92      7.61 o 
   4   2  11      134.67      130.12      6.82 o 
   5   2  11      698.57      701.68     16.68 o 
   6   2  11      647.75      657.58     14.57 o 
   7   2  11       30.89       32.25      4.52 o 
   8   2  11      101.43      100.79      7.60 o 
   9   2  11       30.22       29.29      6.69 o 
  10   2  11        8.96        4.23      5.13 o 
  11   2  11       35.49       28.67      6.34 o 
  12   2  11        9.51       11.54      6.34 o 
  13   2  11        3.58        5.71      6.59 o 
 -19   3  11        0.34        0.93      6.87 o 
 -18   3  11       10.68       10.63      6.49 o 
 -17   3  11        8.84        8.22      6.34 o 
 -16   3  11       44.44       50.44      7.54 o 
 -15   3  11       37.82       35.22      6.73 o 
 -14   3  11       58.81       73.79      7.21 o 
 -13   3  11       49.79       45.95      5.95 o 
 -12   3  11        0.47       -4.09      6.06 o 
 -11   3  11      161.90      141.75      6.78 o 
 -10   3  11      680.52      644.82     12.92 o 
  -9   3  11      120.16      133.83      4.97 o 
  -8   3  11        0.58       -0.23      0.84 o 
  -7   3  11      145.34      132.85      3.68 o 
  -6   3  11      642.18      681.86     10.28 o 
  -5   3  11      172.44      179.87      3.99 o 
  -4   3  11      110.15      117.06      2.99 o 
  -3   3  11     1156.36     1262.23     15.83 o 
  -2   3  11     2589.44     2672.80     34.86 o 
  -1   3  11      476.73      476.72      7.85 o 
   0   3  11        1.57       -0.17      1.30 o 
   1   3  11       28.06       32.38      2.20 o 
   2   3  11       14.14       15.13      3.49 o 
   5   3  11      117.73      110.45      7.70 o 
   6   3  11       67.31       74.00      6.32 o 
   7   3  11       25.05       25.59      4.88 o 
   8   3  11       23.64       19.15      4.86 o 
   9   3  11        2.78       -0.96      4.26 o 
  10   3  11       28.68       21.75      5.58 o 
  11   3  11        7.67        3.72      5.06 o 
  12   3  11       18.29       13.18      5.87 o 
  13   3  11        0.09        1.65      5.58 o 
 -19   4  11        0.21       34.30     18.93 o 
 -18   4  11        0.71       -5.18      5.18 o 
 -17   4  11      109.59      121.12     11.16 o 
 -16   4  11        0.13       -3.13      4.51 o 
 -15   4  11        4.56       12.99      4.85 o 
 -14   4  11        3.18       -1.78      4.07 o 
 -13   4  11      105.72      113.86      7.30 o 
 -12   4  11        0.06       -0.71      2.82 o 
 -11   4  11      498.05      529.30     14.51 o 
 -10   4  11      108.13      106.25      9.24 o 
  -9   4  11        0.08       -1.17      4.21 o 
  -8   4  11      580.98      655.56     21.30 o 
  -7   4  11      143.18      158.23     13.19 o 
  -6   4  11        7.13        1.58      5.68 o 
  -5   4  11       61.96       74.58     10.40 o 
  -4   4  11       63.47       65.71      5.56 o 
  -3   4  11      222.75      211.26      9.51 o 
  -2   4  11       58.63       67.49      3.46 o 
  -1   4  11       73.28       68.69      4.48 o 
   0   4  11      221.26      222.32      7.40 o 
   1   4  11     1397.91     1288.57     29.03 o 
   2   4  11       44.52       47.58      4.18 o 
   3   4  11       90.83       93.90      3.56 o 
   4   4  11       10.35       13.72      2.35 o 
   5   4  11        7.53        3.90      2.52 o 
   6   4  11       26.47       23.17      3.25 o 
   7   4  11        9.36        4.33      2.77 o 
   8   4  11       48.91       54.42      4.60 o 
   9   4  11        0.46        3.42      2.98 o 
  10   4  11        0.07        0.23      3.19 o 
  11   4  11        0.85       -4.37      4.37 o 
  12   4  11        3.89        5.30      5.38 o 
 -18   5  11        0.01       25.48     17.49 o 
 -17   5  11        6.66       -7.23     13.76 o 
 -16   5  11       17.62       31.16     14.45 o 
 -15   5  11        0.27       13.50     12.47 o 
 -14   5  11        9.50        6.99     11.34 o 
 -13   5  11       42.95       34.23     11.76 o 
 -12   5  11        0.58       -4.14      5.38 o 
 -11   5  11      199.00      180.99     27.38 o 
 -10   5  11       70.99       69.59      8.44 o 
  -9   5  11       40.98       42.93     10.90 o 
  -8   5  11       17.58       25.69      5.86 o 
  -7   5  11        8.57        6.54      6.38 o 
  -6   5  11      428.30      447.82     25.24 o 
  -5   5  11      932.30     1061.24     44.07 o 
  -4   5  11      106.07       84.35     12.33 o 
  -1   5  11       39.79       22.07      5.14 o 
   0   5  11       44.67       59.47      7.69 o 
   1   5  11      212.61      211.42     12.30 o 
   2   5  11        2.61       -2.72      4.93 o 
   3   5  11       26.34       38.79      7.90 o 
   4   5  11       12.31       11.31      6.27 o 
   5   5  11        2.97       -0.48      6.53 o 
   6   5  11       45.92       48.00      9.43 o 
   7   5  11       15.95       16.97      2.52 o 
   8   5  11       32.35       30.67      2.47 o 
   9   5  11       11.33        9.05      2.38 o 
  10   5  11        1.71        0.13      2.33 o 
  11   5  11        0.14       -0.31      2.59 o 
 -16   6  11        0.01        4.36     13.26 o 
 -15   6  11       33.61       29.34     14.39 o 
 -14   6  11        1.23       13.59     11.06 o 
 -13   6  11        0.46       -4.78     13.89 o 
 -12   6  11        1.43        6.46      5.86 o 
 -11   6  11        2.66       -5.99      5.99 o 
 -10   6  11       51.47       36.07      7.16 o 
  -9   6  11       24.34       39.53      7.60 o 
  -8   6  11       12.05       11.89      5.34 o 
  -7   6  11       12.52       19.64      6.37 o 
  -6   6  11      476.11      488.57     27.00 o 
  -5   6  11       48.52       57.93     11.40 o 
  -4   6  11      173.37      164.34     17.73 o 
  -3   6  11      471.81      504.46     28.03 o 
  -2   6  11      391.72      375.08     23.83 o 
  -1   6  11       21.21       29.35      6.45 o 
   0   6  11      309.72      297.39     14.50 o 
   1   6  11      322.56      303.03     15.21 o 
   2   6  11       32.60       30.39      7.71 o 
   3   6  11      106.62      107.60     11.17 o 
   4   6  11        9.07        8.09      6.79 o 
   5   6  11       31.31       52.72      9.55 o 
   6   6  11       31.36       32.23      9.95 o 
   7   6  11        0.57        3.12      6.65 o 
   8   6  11        0.77        5.93      7.85 o 
   9   6  11        0.04        9.77      8.73 o 
  10   6  11       13.63       13.52      8.93 o 
 -15   7  11        4.50       13.96     13.77 o 
 -14   7  11        6.84        2.34     10.59 o 
 -13   7  11       10.77       17.23      7.57 o 
 -12   7  11       17.89       13.65      7.98 o 
 -11   7  11        3.57        2.29      6.27 o 
 -10   7  11       22.14        4.56      6.16 o 
  -9   7  11       18.85       21.24      8.55 o 
  -8   7  11        0.31        6.52      5.54 o 
  -7   7  11       17.04       15.73      6.31 o 
  -6   7  11        8.09       18.02      9.31 o 
  -5   7  11        4.60       23.62      9.40 o 
  -4   7  11      399.34      393.62     26.34 o 
  -3   7  11      235.64      263.67     20.95 o 
  -2   7  11        0.21       13.50      9.82 o 
  -1   7  11       17.94        9.93      8.98 o 
   0   7  11        6.72        2.40      7.65 o 
   1   7  11        6.52       10.48      6.44 o 
   2   7  11       24.00       20.54      9.06 o 
   3   7  11        4.14        9.49      7.48 o 
   4   7  11        4.38        6.32     16.74 o 
   5   7  11        8.39        4.10     12.25 o 
   6   7  11        0.86        6.24      7.78 o 
   7   7  11        2.66       -0.97      7.61 o 
   8   7  11        6.92       -4.88      7.64 o 
 -13   8  11        0.68       -4.02      7.20 o 
 -12   8  11        1.17       11.25      6.99 o 
 -11   8  11        4.81        6.72      6.92 o 
 -10   8  11        9.06        5.25      6.40 o 
  -9   8  11        6.63       -4.04      5.80 o 
  -8   8  11        0.01       -5.06      5.06 o 
  -7   8  11       12.08       10.70      6.05 o 
  -6   8  11       61.91       52.40     14.17 o 
  -5   8  11        5.25       21.31      9.55 o 
  -4   8  11       12.19       10.26      9.33 o 
  -3   8  11        0.48        3.84      9.18 o 
  -2   8  11        0.26       -6.96      6.96 o 
  -1   8  11        1.82        0.35      7.82 o 
   0   8  11        0.74        4.04      7.87 o 
   1   8  11        0.24        0.37      8.55 o 
   2   8  11        1.74        0.79      7.55 o 
   3   8  11        2.16       13.50      9.10 o 
   4   8  11       13.77       13.81      8.20 o 
   5   8  11       20.43       23.61     13.85 o 
   6   8  11        1.02        4.56      8.28 o 
  -9   9  11        1.26        6.62      6.86 o 
  -8   9  11        0.12       -5.08     15.36 o 
  -7   9  11        3.62        2.02      6.58 o 
  -6   9  11        9.29        2.16      6.69 o 
  -5   9  11        0.36       -5.07      6.10 o 
  -4   9  11        0.02       -0.07      8.14 o 
  -3   9  11       18.32       25.24     10.79 o 
  -2   9  11        4.05       14.21     10.52 o 
  -1   9  11        0.18        5.96      9.46 o 
   0   9  11        1.34        3.80      9.29 o 
   1   9  11        0.08       -6.15      8.27 o 
   2   9  11        2.16       -2.01      9.17 o 
   3   9  11       11.88       10.67     10.57 o 
 -20   0  12        2.65        1.22      9.41 o 
 -19   0  12        5.74       -5.01      8.64 o 
 -18   0  12        1.34        0.88      8.04 o 
 -17   0  12       29.17       21.81      8.91 o 
 -16   0  12      150.77      120.21     13.19 o 
 -15   0  12      115.70      101.23      8.74 o 
 -14   0  12       28.37       24.85      4.70 o 
 -13   0  12      647.13      617.66     15.43 o 
 -12   0  12      704.85      714.10     16.20 o 
 -11   0  12      840.20      860.83     20.67 o 
 -10   0  12      649.51      586.18     23.86 o 
  -9   0  12     1574.62     1565.18     38.02 o 
  -8   0  12     1270.36     1248.54     22.64 o 
  -7   0  12        5.66        3.67      1.61 o 
  -6   0  12     6286.12     6165.40    100.98 o 
  -5   0  12     3266.38     3371.94     56.61 o 
  -4   0  12     1411.68     1172.66     21.62 o 
  -3   0  12       10.47       26.95      6.34 o 
  -2   0  12     1634.29     1637.36     29.18 o 
  -1   0  12     1680.36     1528.31     27.60 o 
   0   0  12     3702.04     3450.57     58.30 o 
   1   0  12     4226.91     4512.00     93.83 o 
   2   0  12      628.21      794.61     20.75 o 
   3   0  12      473.40      502.04     15.69 o 
   4   0  12       44.94       35.91     10.71 o 
   5   0  12     2971.78     2980.41     99.21 o 
   6   0  12      193.74      193.92     13.24 o 
   7   0  12      108.23      115.28      9.49 o 
   8   0  12       76.18       68.40      8.28 o 
   9   0  12       20.02       12.39      8.85 o 
  10   0  12        3.05        1.42      6.27 o 
  11   0  12        8.96       19.26      7.46 o 
  12   0  12        4.46        6.42      7.66 o 
  13   0  12        2.96      -13.21     18.01 o 
 -20   1  12        5.40        0.84      6.43 o 
 -19   1  12        8.63        9.32      6.56 o 
 -18   1  12       29.61       26.20      6.17 o 
 -17   1  12        2.34       10.78      5.29 o 
 -16   1  12        0.48        7.96      4.07 o 
 -15   1  12      225.91      247.91      8.95 o 
 -14   1  12      138.33      143.64      6.82 o 
 -13   1  12       99.71      109.33      5.08 o 
 -12   1  12       32.14       32.24      2.96 o 
 -11   1  12      978.95     1062.95     15.01 o 
 -10   1  12       82.57       73.24      3.17 o 
  -9   1  12       41.89       48.62      2.37 o 
  -8   1  12        7.38        8.50      1.50 o 
  -7   1  12      435.60      431.19      6.29 o 
  -6   1  12     1209.92     1330.83     17.02 o 
  -5   1  12      104.66      150.78      3.58 o 
  -4   1  12       72.96       76.34      2.95 o 
  -3   1  12      223.68      237.22      4.72 o 
  -2   1  12     1519.12     1553.40     19.67 o 
  -1   1  12      434.44      426.37      7.79 o 
   0   1  12      100.64      125.47      4.29 o 
   1   1  12     1403.70     1523.03     21.85 o 
   2   1  12     1000.16     1158.92     19.93 o 
   3   1  12      199.13      206.67      7.06 o 
   4   1  12      174.90      169.40      7.02 o 
   5   1  12       97.95       93.55      5.65 o 
   6   1  12      215.51      246.73      9.98 o 
   7   1  12      131.81      124.24      8.01 o 
   8   1  12       16.77       14.48      5.04 o 
   9   1  12       52.25       42.76      5.51 o 
  10   1  12       96.29       87.74      6.90 o 
  11   1  12       54.22       54.09      9.06 o 
  12   1  12       12.82       16.93      6.19 o 
  13   1  12       10.20       11.68      5.71 o 
 -20   2  12       11.06        4.80      8.49 o 
 -19   2  12        2.52        6.42     19.85 o 
 -18   2  12       30.62       36.46      8.01 o 
 -17   2  12        2.16       18.98      9.31 o 
 -16   2  12       21.55       29.15      5.65 o 
 -15   2  12       84.60       83.70      6.71 o 
 -14   2  12      122.91      133.21     10.11 o 
 -13   2  12       76.80       82.22      6.05 o 
 -12   2  12      165.23      180.60      7.90 o 
 -11   2  12       91.68      111.68      4.11 o 
 -10   2  12      138.73      139.29      4.88 o 
  -9   2  12     1229.31     1233.20     18.56 o 
  -8   2  12        0.41        0.03      1.49 o 
  -7   2  12       57.39       71.82      3.15 o 
  -6   2  12       14.52       18.89      2.93 o 
  -5   2  12       22.27       23.70      2.85 o 
  -4   2  12        0.02        8.87      1.48 o 
  -3   2  12      347.11      335.65      6.51 o 
  -2   2  12       34.67       46.08      3.08 o 
  -1   2  12       99.68       86.13      3.41 o 
   0   2  12       35.21       32.12      2.52 o 
   1   2  12      153.39      137.44      4.73 o 
   2   2  12      279.13      292.68      7.62 o 
   3   2  12        7.06        2.07      2.17 o 
   4   2  12      401.66      384.41     10.25 o 
   5   2  12      200.04      225.77      8.36 o 
   6   2  12       12.88       14.21      4.00 o 
   7   2  12       13.55       18.61      4.76 o 
   8   2  12      112.56      107.68      8.08 o 
   9   2  12       14.81       16.08      5.17 o 
  10   2  12        8.91        6.58      5.65 o 
  11   2  12        8.39        7.51      5.98 o 
  12   2  12        3.32        3.15      6.73 o 
  13   2  12        2.36        0.24     10.17 o 
 -19   3  12        4.42       11.36     18.00 o 
 -18   3  12       29.82       22.96     11.47 o 
 -17   3  12        3.83        3.65      6.05 o 
 -16   3  12        6.62       11.94     10.91 o 
 -15   3  12       21.82       28.09      6.25 o 
 -14   3  12       60.51       54.08      6.63 o 
 -13   3  12        2.50        6.17      4.60 o 
 -12   3  12        8.38        5.05      3.40 o 
 -11   3  12       10.39        8.35      3.35 o 
 -10   3  12       78.01       87.47      7.41 o 
  -9   3  12       12.97       17.81      2.74 o 
  -8   3  12       33.68       33.03      2.45 o 
  -7   3  12        0.01        0.80      1.05 o 
  -6   3  12       75.67       81.22      3.04 o 
  -5   3  12       40.53       33.65      2.00 o 
  -4   3  12      421.36      430.34      6.54 o 
  -3   3  12       10.75        6.59      1.34 o 
  -2   3  12      597.27      637.38      9.92 o 
  -1   3  12       33.74       43.03      2.19 o 
   0   3  12        0.37        2.77      1.45 o 
   1   3  12      164.93      193.19      8.22 o 
   2   3  12       62.96       75.53      5.97 o 
   3   3  12       44.94       50.13      5.47 o 
   4   3  12       46.83       46.85      5.36 o 
   5   3  12       69.78       78.77      5.04 o 
   6   3  12      291.30      285.58      8.98 o 
   7   3  12        0.34       -3.26      4.27 o 
   8   3  12        0.16       -4.87      9.10 o 
   9   3  12        0.68       -0.56      4.61 o 
  10   3  12        0.01       -2.59      4.62 o 
  11   3  12        4.39       -2.62      5.41 o 
  12   3  12        0.06       -5.14      5.14 o 
 -19   4  12        2.00        2.65      5.84 o 
 -18   4  12        2.16       33.61     16.14 o 
 -17   4  12        7.97        6.25      5.40 o 
 -16   4  12       16.64       19.45      7.28 o 
 -15   4  12        2.05        2.45      4.37 o 
 -14   4  12       28.70       24.96      4.95 o 
 -13   4  12      439.56      423.74     13.54 o 
 -12   4  12      158.69      162.02      6.75 o 
 -11   4  12        0.78       -2.35      2.35 o 
 -10   4  12       57.36       42.17      6.40 o 
  -9   4  12      741.41      700.10     23.26 o 
  -8   4  12       97.38       98.72      8.90 o 
  -7   4  12      898.15      918.89     38.26 o 
  -6   4  12       22.26       22.37      7.50 o 
  -5   4  12      252.76      274.26      8.95 o 
  -4   4  12       57.77       44.14      3.55 o 
  -3   4  12        3.09        5.08      3.71 o 
  -2   4  12       90.15       79.13      4.11 o 
  -1   4  12      236.48      253.21      8.96 o 
   0   4  12       73.61       66.49      5.52 o 
   1   4  12       44.94       50.84      8.92 o 
   2   4  12      241.81      246.88      5.16 o 
   3   4  12       93.93      101.67      4.26 o 
   4   4  12        7.81        5.17      2.39 o 
   5   4  12       44.38       37.32      8.77 o 
   6   4  12       16.22       10.06      2.90 o 
   7   4  12        1.13       -1.74      2.69 o 
   8   4  12        3.64        5.70      3.87 o 
   9   4  12        5.81        0.60      3.03 o 
  10   4  12        2.88        2.31      3.35 o 
  11   4  12        4.47        2.77      3.75 o 
  12   4  12        2.49        4.97      8.54 o 
 -18   5  12        0.00       -2.38     15.71 o 
 -17   5  12        0.02        0.66     13.41 o 
 -16   5  12        1.00        2.89     12.66 o 
 -15   5  12       23.44       32.22     13.76 o 
 -14   5  12        2.39       -4.94      8.88 o 
 -13   5  12        1.02        0.52      5.38 o 
 -12   5  12        6.18        1.54      6.53 o 
 -11   5  12        3.35        0.01      5.10 o 
 -10   5  12       11.21        1.68      4.88 o 
  -9   5  12       16.92        9.04      5.33 o 
  -8   5  12      107.23      106.35     10.32 o 
  -7   5  12        2.85        4.48      6.74 o 
  -6   5  12      813.24      824.07     37.44 o 
  -5   5  12      341.97      393.79     24.02 o 
  -4   5  12      561.33      552.69     28.61 o 
  -3   5  12       48.67       52.85     11.30 o 
  -2   5  12      486.89      494.92     17.39 o 
  -1   5  12       10.72       14.39      5.43 o 
   0   5  12       42.10       45.47      8.30 o 
   1   5  12       28.12       22.65      6.27 o 
   2   5  12       28.15       21.26      6.95 o 
   3   5  12       26.90       34.20     10.07 o 
   4   5  12       14.83        5.54      6.66 o 
   5   5  12        3.57        5.05      6.50 o 
   6   5  12        5.53        7.48      7.54 o 
   7   5  12        3.46        4.74      8.88 o 
   8   5  12        0.05       -0.81      3.64 o 
   9   5  12       10.94        7.52      3.12 o 
  10   5  12        0.02       -0.62      2.48 o 
  11   5  12        9.35        8.17      3.02 o 
 -16   6  12        2.64        2.68     12.16 o 
 -15   6  12       19.30       12.93     12.17 o 
 -14   6  12        8.84       25.05     12.17 o 
 -13   6  12       14.17        2.43     11.58 o 
 -12   6  12        6.70        5.42      6.21 o 
 -11   6  12       24.27       19.35      6.90 o 
 -10   6  12       59.10       59.87      8.65 o 
  -9   6  12       70.06       78.65      9.18 o 
  -8   6  12        2.42       -1.51      5.18 o 
  -7   6  12        2.14        2.58      6.95 o 
  -6   6  12        7.60       12.42      8.05 o 
  -5   6  12       48.89       63.31     12.41 o 
  -4   6  12       90.49       85.25     13.87 o 
  -3   6  12        0.13       -4.34      6.63 o 
  -2   6  12      195.66      172.72     18.54 o 
  -1   6  12      221.06      232.80     19.85 o 
   0   6  12        1.01        0.81      6.01 o 
   1   6  12      147.23      139.22     11.77 o 
   2   6  12       38.55       56.89      8.91 o 
   3   6  12       15.98       -2.27     12.18 o 
   4   6  12        9.63        4.07      7.43 o 
   5   6  12        0.13        3.81      6.46 o 
   6   6  12       33.13       23.58      8.55 o 
   7   6  12        2.65       -4.50      6.25 o 
   8   6  12        0.01       -3.95      6.93 o 
   9   6  12        0.07        5.82      8.31 o 
 -15   7  12        0.57       19.72     13.52 o 
 -14   7  12        0.09       -0.74     10.40 o 
 -13   7  12        1.98       -0.43      7.48 o 
 -12   7  12        1.87        0.81      6.61 o 
 -11   7  12        1.42        1.28      5.99 o 
 -10   7  12        3.27       -7.61      8.67 o 
  -9   7  12       16.92       18.06      6.96 o 
  -8   7  12        0.13       -4.69      4.69 o 
  -7   7  12       14.46        8.80      7.85 o 
  -6   7  12       53.34       74.39     13.51 o 
  -5   7  12      244.52      244.49     20.04 o 
  -4   7  12        2.39       11.98      8.72 o 
  -3   7  12       64.55       76.23     13.77 o 
  -2   7  12        0.01       -6.68      6.68 o 
  -1   7  12        0.21       -1.91      8.02 o 
   0   7  12       12.31       10.01      8.66 o 
   1   7  12       10.02        7.97      7.93 o 
   2   7  12       11.22        6.03     10.48 o 
   3   7  12        6.42        8.40      7.22 o 
   4   7  12        0.62        9.25      7.44 o 
   5   7  12        5.60       10.42      8.03 o 
   6   7  12        0.82        3.62      8.16 o 
   7   7  12        0.27       -6.24      8.03 o 
   8   7  12        0.67       -0.53      8.13 o 
 -12   8  12        0.65       -0.60      6.23 o 
 -11   8  12       16.86       20.51      7.32 o 
 -10   8  12        2.62        0.57      5.93 o 
  -9   8  12        8.60        3.98     10.75 o 
  -8   8  12       35.00       39.03     12.87 o 
  -7   8  12       49.89       54.75     15.40 o 
  -6   8  12       15.72       12.58      6.41 o 
  -5   8  12       24.75       26.12     10.54 o 
  -4   8  12        4.33        7.26      9.67 o 
  -3   8  12        0.98       -7.14      7.58 o 
  -2   8  12       42.59       41.33     12.43 o 
  -1   8  12       12.61        1.78      8.57 o 
   0   8  12        1.23        8.89      9.21 o 
   1   8  12        6.23       10.02      9.52 o 
   2   8  12        7.95       19.62     10.22 o 
   3   8  12        2.62        1.04      8.61 o 
   4   8  12        1.32        1.62      8.24 o 
   5   8  12        1.82       14.57      8.49 o 
  -9   9  12       10.38        8.45      7.14 o 
  -8   9  12        1.02       -3.39      5.79 o 
  -7   9  12       12.53       20.40      7.88 o 
  -6   9  12       13.65        5.95      7.17 o 
  -5   9  12       10.01       17.71     12.88 o 
  -4   9  12        0.07        2.70      9.04 o 
  -3   9  12        3.07       -7.14      8.63 o 
  -2   9  12        3.02       -2.37      8.26 o 
  -1   9  12        1.58        2.47     10.05 o 
   0   9  12        2.55        0.77      9.10 o 
   1   9  12        0.25       -3.97      8.99 o 
   2   9  12        3.07       -8.27      8.63 o 
 -20   1  13        0.01       -4.82      7.49 o 
 -19   1  13        8.01        0.76      6.16 o 
 -18   1  13        4.70       -5.54      5.54 o 
 -17   1  13       27.67       31.24      5.99 o 
 -16   1  13       68.96       48.16      9.68 o 
 -15   1  13        0.27       -3.19      3.59 o 
 -14   1  13      325.80      344.07      8.58 o 
 -13   1  13      211.90      243.91      7.00 o 
 -12   1  13        7.42        7.19      2.46 o 
 -11   1  13        6.84        5.55      2.34 o 
 -10   1  13      847.67      920.18     12.26 o 
  -9   1  13       55.62       65.44      2.75 o 
  -8   1  13      106.90      132.53      4.64 o 
  -7   1  13      474.88      482.17      6.94 o 
  -6   1  13      568.18      612.30      9.08 o 
  -5   1  13      135.73      138.87      3.86 o 
  -4   1  13      703.88      766.96     10.90 o 
  -3   1  13     4622.38     4854.86     56.86 o 
  -2   1  13       36.95       37.14      2.29 o 
  -1   1  13       10.96        4.92      1.63 o 
   0   1  13      170.72      171.47      5.58 o 
   1   1  13       11.39       13.89      2.29 o 
   2   1  13        0.06        1.31      2.55 o 
   3   1  13      148.06      143.06      6.27 o 
   4   1  13       44.12       44.09      4.46 o 
   5   1  13      149.79      168.52      7.77 o 
   6   1  13      125.74      113.18      6.55 o 
   7   1  13       12.28        9.10      4.00 o 
   8   1  13      170.28      161.77      9.28 o 
   9   1  13        5.86       -1.21      4.21 o 
  10   1  13        0.20       -2.97      4.59 o 
  11   1  13        0.13       -0.48      4.76 o 
  12   1  13       12.22       14.26      5.98 o 
  13   1  13        2.09        1.10      5.53 o 
 -20   2  13       12.33       -5.84      8.78 o 
 -19   2  13        1.43        3.06     16.70 o 
 -18   2  13        0.54       -1.60      6.65 o 
 -17   2  13       13.76        7.05      5.10 o 
 -16   2  13      265.64      322.43     12.02 o 
 -15   2  13        3.18        3.42      4.35 o 
 -14   2  13      151.69      142.93      7.98 o 
 -13   2  13       88.00       76.47      5.93 o 
 -12   2  13       19.66       15.94      3.18 o 
 -11   2  13       15.14       15.98      2.31 o 
 -10   2  13      546.04      542.44     10.11 o 
  -9   2  13       86.42       82.14      3.86 o 
  -8   2  13       47.43       48.08      2.67 o 
  -7   2  13      417.00      396.68      7.58 o 
  -6   2  13     1250.91     1161.29     16.85 o 
  -5   2  13        2.06        0.48      1.38 o 
  -4   2  13       22.50       27.65      1.88 o 
  -3   2  13      381.82      396.20      6.70 o 
  -2   2  13      377.37      424.00      7.14 o 
  -1   2  13      123.82      130.08      4.30 o 
   0   2  13      149.70      128.26      4.50 o 
   1   2  13       18.61       17.77      2.48 o 
   2   2  13      121.22      156.32      5.21 o 
   3   2  13        5.12        4.00      3.54 o 
   4   2  13       68.64       71.45      5.27 o 
   5   2  13      261.77      315.55      9.92 o 
   6   2  13       16.83       17.53      5.04 o 
   7   2  13        4.79       -0.01      4.30 o 
   8   2  13        0.03        5.90      4.87 o 
   9   2  13        3.26        7.00      5.21 o 
  10   2  13       14.17       16.16      5.94 o 
  11   2  13       10.27       16.73      6.45 o 
  12   2  13        0.68       -5.95      5.95 o 
 -19   3  13        0.32       10.61      7.14 o 
 -18   3  13        0.38       11.77     11.51 o 
 -17   3  13       54.54       41.83     19.62 o 
 -16   3  13       21.27       27.89      6.87 o 
 -15   3  13        0.68        6.11      5.34 o 
 -14   3  13       95.20      102.60      8.13 o 
 -13   3  13      264.74      284.90     12.09 o 
 -12   3  13       51.73       77.82      5.74 o 
 -11   3  13      338.25      332.79     10.16 o 
 -10   3  13       71.16       62.31      3.90 o 
  -9   3  13      206.37      192.06      6.23 o 
  -8   3  13      171.92      186.46      6.52 o 
  -7   3  13      116.23      124.25      6.62 o 
  -6   3  13       24.82       24.02      2.89 o 
  -5   3  13      559.47      571.27     10.42 o 
  -4   3  13       25.13       21.53      1.53 o 
  -3   3  13       26.58       29.33      1.81 o 
  -2   3  13      132.57      156.75      5.24 o 
  -1   3  13       24.49       25.60      2.49 o 
   0   3  13      135.88      134.01      7.86 o 
   1   3  13       69.99       78.13      5.24 o 
   2   3  13       31.21       28.93      4.01 o 
   3   3  13       79.25       77.18      4.62 o 
   4   3  13      570.80      555.29     12.39 o 
   5   3  13      434.23      462.97     11.36 o 
   6   3  13      117.23       99.40      5.73 o 
   7   3  13        0.87        1.18      3.98 o 
   8   3  13        2.02        0.35      6.13 o 
   9   3  13        2.60        2.54      4.90 o 
  10   3  13       16.47       14.76      5.99 o 
  11   3  13        5.95        0.26      5.66 o 
  12   3  13        2.27       11.46      6.19 o 
 -19   4  13        0.01       -2.95      5.49 o 
 -18   4  13        0.00        1.60     12.99 o 
 -17   4  13       24.08       31.00      6.39 o 
 -16   4  13        1.72        4.77      4.83 o 
 -15   4  13        0.60       -3.01      4.36 o 
 -14   4  13        0.29        2.17      5.72 o 
 -13   4  13      345.74      368.19     10.85 o 
 -12   4  13        0.01       -3.01      3.01 o 
 -11   4  13       12.74       17.83      2.99 o 
 -10   4  13        9.27        5.85      4.96 o 
  -9   4  13      205.31      168.06     10.05 o 
  -8   4  13       46.49       49.37      9.32 o 
  -7   4  13        6.32        7.89      6.59 o 
  -6   4  13      435.55      427.21     25.29 o 
  -5   4  13      226.88      239.31      8.69 o 
  -4   4  13       10.70       11.19      2.69 o 
  -3   4  13        9.38       15.89      2.67 o 
  -2   4  13      217.46      228.97      8.27 o 
  -1   4  13        0.18        2.79      2.47 o 
   0   4  13      187.67      187.13      7.18 o 
   1   4  13      290.19      274.83      5.47 o 
   2   4  13       66.58       67.81      3.57 o 
   3   4  13      174.89      161.63      7.60 o 
   4   4  13        0.09        3.04      6.42 o 
   5   4  13       32.66       48.79      4.92 o 
   6   4  13       91.01       86.97      6.28 o 
   7   4  13       54.65       60.31      4.71 o 
   8   4  13        1.70        1.24      3.02 o 
   9   4  13       12.80       16.42      5.27 o 
  10   4  13       11.39        5.81      3.56 o 
  11   4  13        0.51        2.09      3.92 o 
 -18   5  13        5.44       18.73     16.12 o 
 -17   5  13       23.85       32.93     14.65 o 
 -16   5  13       21.56       29.59     13.70 o 
 -15   5  13        3.14        0.62     10.83 o 
 -14   5  13        0.63        7.49      9.95 o 
 -13   5  13       44.52       54.67      8.19 o 
 -12   5  13       38.76       47.09     11.15 o 
 -11   5  13       46.43       44.55      7.33 o 
 -10   5  13       80.69       87.56      9.39 o 
  -9   5  13        7.89       12.56      5.46 o 
  -8   5  13        1.38        1.31      4.60 o 
  -7   5  13      101.46       87.23     13.20 o 
  -6   5  13     2080.42     2128.77     76.95 o 
  -5   5  13      886.45      826.09     37.47 o 
  -4   5  13      501.63      431.24     25.22 o 
  -3   5  13        0.72       -5.77      6.46 o 
  -2   5  13      492.53      508.32     27.31 o 
  -1   5  13       35.37       23.66      6.27 o 
   0   5  13        0.32        0.42      5.48 o 
   1   5  13        0.99        0.63      5.25 o 
   2   5  13      192.69      257.50     14.86 o 
   3   5  13       13.12       20.36      7.19 o 
   4   5  13       50.12       44.27      8.73 o 
   5   5  13        3.82        1.94      2.27 o 
   6   5  13        3.04       -0.28      2.50 o 
   7   5  13        0.33        0.54      5.15 o 
   8   5  13        7.99        2.09      2.21 o 
   9   5  13        1.10       -0.10      2.28 o 
  10   5  13        1.36        3.16      2.63 o 
 -16   6  13        0.70        8.39     13.29 o 
 -15   6  13       11.30       22.22     13.31 o 
 -14   6  13       16.93       11.78     13.47 o 
 -13   6  13       29.27       19.86     10.62 o 
 -12   6  13       19.72        7.95      5.99 o 
 -11   6  13        3.64       -2.73      5.16 o 
 -10   6  13       48.77       31.75      7.55 o 
  -9   6  13       41.04       43.34      7.87 o 
  -8   6  13       81.35       74.50      9.27 o 
  -7   6  13      200.64      215.92     19.33 o 
  -6   6  13       28.88       37.96     10.70 o 
  -5   6  13      206.23      230.78     19.95 o 
  -4   6  13       35.20       25.32      9.82 o 
  -3   6  13      133.87      114.30     15.95 o 
  -2   6  13       27.48       19.10      9.52 o 
  -1   6  13      383.81      353.14     24.20 o 
   0   6  13        1.06       -5.22      6.82 o 
   1   6  13       80.12       85.72     10.04 o 
   2   6  13        0.06        7.04      7.43 o 
   3   6  13       29.47       26.87      8.25 o 
   4   6  13       12.40       15.76      8.91 o 
   5   6  13        2.62       -6.05      6.05 o 
   6   6  13        4.13        7.29      6.69 o 
   7   6  13       10.90       12.24     10.89 o 
   8   6  13        3.63        2.45      9.97 o 
   9   6  13        1.73        1.05      8.09 o 
 -15   7  13       20.92       47.40     15.29 o 
 -14   7  13        0.50        3.65      8.00 o 
 -13   7  13        0.04       10.37      7.38 o 
 -12   7  13       18.42       18.61      7.27 o 
 -11   7  13        8.68       10.79      6.14 o 
 -10   7  13        1.47       -3.38      8.47 o 
  -9   7  13       24.72       14.30      6.52 o 
  -8   7  13        6.26        5.31      6.26 o 
  -7   7  13       38.09       46.45      8.14 o 
  -6   7  13       37.80       57.83     12.48 o 
  -5   7  13        0.08       12.40      8.64 o 
  -4   7  13        8.17        3.75      8.03 o 
  -3   7  13       15.08       10.74      8.58 o 
  -2   7  13        0.11        2.08      7.93 o 
  -1   7  13       27.54       19.13     10.07 o 
   0   7  13       24.39       14.58      8.66 o 
   1   7  13       10.45       20.70     10.15 o 
   2   7  13       32.21       41.81     11.97 o 
   3   7  13       46.11       30.39      8.83 o 
   4   7  13       11.30       21.15      8.67 o 
   5   7  13        0.36        6.56      7.88 o 
   6   7  13        1.02       -1.99      7.00 o 
   7   7  13        2.71       -0.68      7.78 o 
 -12   8  13        0.02        6.27     10.19 o 
 -11   8  13        0.48        2.18      5.88 o 
 -10   8  13        3.68        8.50      6.61 o 
  -9   8  13        0.07        6.98      6.65 o 
  -8   8  13        8.29        2.64      6.30 o 
  -7   8  13        2.04        7.68      6.55 o 
  -6   8  13        0.00       -1.26      7.56 o 
  -5   8  13       15.23        3.56      8.50 o 
  -4   8  13       18.25       19.66     10.75 o 
  -3   8  13        2.41        0.15      8.78 o 
  -2   8  13       12.12        4.66      9.27 o 
  -1   8  13        0.05        2.70      8.63 o 
   0   8  13       12.62       13.82      9.84 o 
   1   8  13        8.48       23.53     11.17 o 
   2   8  13        1.73        0.07      8.39 o 
   3   8  13        6.62        0.41      8.11 o 
   4   8  13        3.18        8.07      9.44 o 
   5   8  13        0.76       -8.55      8.55 o 
  -8   9  13        1.64        5.90      7.01 o 
  -7   9  13        7.26        7.18      9.83 o 
  -6   9  13        0.36        1.19     10.19 o 
  -5   9  13        0.00       -7.25      7.30 o 
  -4   9  13        0.14        0.06      8.70 o 
  -3   9  13        0.48        2.46      9.81 o 
  -2   9  13        8.59        2.42      9.99 o 
  -1   9  13        1.71       -6.79      8.22 o 
   0   9  13        6.76        2.31      8.96 o 
   1   9  13        9.01       15.68     11.35 o 
 -20   0  14       18.47       22.17     10.67 o 
 -19   0  14       38.68       20.16     10.21 o 
 -18   0  14       11.23       12.64      8.78 o 
 -17   0  14        6.46       12.90      8.21 o 
 -16   0  14        0.38        4.25      6.79 o 
 -15   0  14      169.82      188.71     10.81 o 
 -14   0  14       98.49      106.84      9.22 o 
 -13   0  14      425.87      407.35     17.35 o 
 -12   0  14     1042.90      943.69     19.85 o 
 -11   0  14       71.67       75.33      5.06 o 
 -10   0  14     1027.17     1154.15     27.23 o 
  -9   0  14     1323.56     1373.06     60.03 o 
  -8   0  14      602.25      618.77     11.59 o 
  -7   0  14     1067.12     1122.95     21.40 o 
  -6   0  14      245.35      206.00      6.90 o 
  -5   0  14      428.47      418.25     11.50 o 
  -4   0  14      139.73      147.28      5.64 o 
  -3   0  14      274.12      322.35      8.63 o 
  -2   0  14      434.95      433.44     11.89 o 
  -1   0  14       30.32       59.42      6.49 o 
   0   0  14       51.13       60.05      4.38 o 
   1   0  14      112.10      150.89     12.09 o 
   2   0  14      144.34      146.51      8.48 o 
   3   0  14        1.51        0.70      4.33 o 
   4   0  14      878.17      869.31     24.30 o 
   5   0  14       29.18       33.32      6.32 o 
   6   0  14        4.46       -4.90      4.90 o 
   7   0  14       58.89       77.47      8.57 o 
   8   0  14       25.49       39.21      7.91 o 
   9   0  14        0.01       -4.42      5.91 o 
  10   0  14        3.90        8.44     10.21 o 
  11   0  14        9.48       17.13      8.03 o 
  12   0  14        0.35       -2.58     13.28 o 
 -20   1  14        1.07        3.16      6.56 o 
 -19   1  14       15.22       19.63      7.04 o 
 -18   1  14        0.25        1.82      5.62 o 
 -17   1  14       14.42        4.79      8.91 o 
 -16   1  14        0.22        0.92      3.88 o 
 -15   1  14        2.26       -3.08      3.08 o 
 -14   1  14      346.33      341.54      8.65 o 
 -13   1  14      462.23      521.97     10.53 o 
 -12   1  14      160.45      176.89      5.80 o 
 -11   1  14      298.26      307.11      6.56 o 
 -10   1  14      205.67      185.98      4.97 o 
  -9   1  14      254.12      283.59      5.90 o 
  -8   1  14       32.33       41.26      2.14 o 
  -7   1  14      792.35      885.35     11.39 o 
  -6   1  14      634.54      745.89     10.78 o 
  -5   1  14      221.44      231.63      4.90 o 
  -4   1  14      202.49      224.13      5.24 o 
  -3   1  14      800.42      846.72     16.40 o 
  -2   1  14      214.73      260.87      5.45 o 
  -1   1  14     1189.46     1228.21     16.61 o 
   0   1  14        0.05       -1.72      1.72 o 
   1   1  14      329.55      339.95      8.91 o 
   2   1  14       19.96       21.16      2.90 o 
   3   1  14      298.57      315.58      9.20 o 
   4   1  14       43.15       45.83      5.33 o 
   5   1  14      114.28      100.03     10.10 o 
   6   1  14        0.13       -2.03      3.44 o 
   7   1  14       13.75        9.28      4.25 o 
   8   1  14       23.50       28.76      5.04 o 
   9   1  14        6.68        2.92      4.58 o 
  10   1  14        0.02       -4.21      4.21 o 
  11   1  14        0.59       -0.42      5.22 o 
  12   1  14        4.09       -3.31      5.35 o 
 -20   2  14        8.50       -6.63      8.02 o 
 -19   2  14       11.07        9.83      8.13 o 
 -18   2  14       74.68      101.40     10.59 o 
 -17   2  14        0.03        5.22      9.53 o 
 -16   2  14        0.27       -0.30      4.46 o 
 -15   2  14        5.05        5.12      7.30 o 
 -14   2  14      150.73      171.49     10.65 o 
 -13   2  14      231.89      228.49      7.51 o 
 -12   2  14      250.66      247.35      9.04 o 
 -11   2  14       40.87       38.00      3.15 o 
 -10   2  14       41.23       39.91      3.18 o 
  -9   2  14       12.29       10.05      2.06 o 
  -8   2  14       51.23       41.85      3.22 o 
  -7   2  14      257.38      289.81      6.99 o 
  -6   2  14      352.32      361.24      7.15 o 
  -5   2  14       74.75       85.32      2.88 o 
  -4   2  14      384.21      470.78      7.64 o 
  -3   2  14       43.22       49.80      2.54 o 
  -2   2  14      106.66       90.50      3.37 o 
  -1   2  14       12.52       18.02      2.29 o 
   0   2  14       25.04       19.65      3.15 o 
   1   2  14      833.36      877.81     14.45 o 
   2   2  14      627.82      725.98     12.78 o 
   3   2  14        0.83        5.87      2.78 o 
   4   2  14      258.77      249.12      7.47 o 
   5   2  14       13.37        8.32      5.23 o 
   6   2  14        0.44        1.73      4.31 o 
   7   2  14       29.00       36.74      6.03 o 
   8   2  14       19.36       18.44      5.33 o 
   9   2  14        0.03       -4.70      4.70 o 
  10   2  14        7.90       12.72      6.18 o 
  11   2  14        4.13       -1.26      6.62 o 
  12   2  14        0.36        0.82      9.44 o 
 -19   3  14       21.15       12.69      6.81 o 
 -18   3  14       13.71       14.01      6.79 o 
 -17   3  14        5.44        8.28      6.01 o 
 -16   3  14       82.82       85.96      8.25 o 
 -15   3  14       16.27       27.45      5.99 o 
 -14   3  14       10.38       13.91      5.15 o 
 -13   3  14      327.34      319.13     10.60 o 
 -12   3  14      351.93      403.97     11.68 o 
 -11   3  14      119.74      128.93      5.56 o 
 -10   3  14        3.54       -0.42      2.19 o 
  -9   3  14      404.00      450.19     11.78 o 
  -8   3  14       58.76       79.75      4.74 o 
  -7   3  14       13.19       10.04      2.68 o 
  -6   3  14     1764.70     1849.15     28.24 o 
  -5   3  14      111.74      128.38      4.50 o 
  -4   3  14       75.90       91.76      5.17 o 
  -3   3  14      165.87      200.51      8.06 o 
  -2   3  14      199.47      199.99      9.92 o 
  -1   3  14       26.10       24.33      3.30 o 
   0   3  14      366.50      389.24     10.88 o 
   1   3  14        1.70        1.21      1.37 o 
   2   3  14       58.21       55.69      4.03 o 
   3   3  14       84.78       76.95      6.18 o 
   4   3  14        0.09       -0.60      4.08 o 
   5   3  14       11.31        8.23      4.09 o 
   6   3  14        0.02       -0.61      2.80 o 
   7   3  14        3.20       -1.60      5.46 o 
   8   3  14       43.65       40.06      7.38 o 
   9   3  14        0.29       -1.69      4.73 o 
  10   3  14       11.17        9.20      5.71 o 
  11   3  14        8.77        8.71      5.92 o 
 -19   4  14        8.21        4.59      5.99 o 
 -18   4  14        2.36       13.29      5.61 o 
 -17   4  14       57.49       55.06      8.33 o 
 -16   4  14        0.31       10.25      4.90 o 
 -15   4  14        3.19       11.19      4.62 o 
 -14   4  14        2.51       -0.01      6.17 o 
 -13   4  14       73.85       63.01      5.04 o 
 -12   4  14       80.92       74.60      4.99 o 
 -11   4  14        5.79        1.02      2.66 o 
 -10   4  14       43.34       43.24      3.37 o 
  -9   4  14       42.22       55.61      7.42 o 
  -8   4  14      211.27      180.63     14.99 o 
  -7   4  14      146.87      139.52      7.37 o 
  -6   4  14       43.35       45.89      5.52 o 
  -5   4  14       33.31       23.88      3.67 o 
  -4   4  14      208.34      183.53      7.74 o 
  -3   4  14       80.66       72.82      5.37 o 
  -2   4  14      381.27      402.28     13.88 o 
  -1   4  14      905.50      905.99     19.24 o 
   0   4  14        9.98        8.67      2.25 o 
   1   4  14       59.51       68.26      5.84 o 
   2   4  14       93.13       86.60      5.55 o 
   3   4  14       12.27        9.79      2.70 o 
   4   4  14       54.12       42.26      3.76 o 
   5   4  14       35.11       34.42      3.69 o 
   6   4  14       34.58       35.11      3.92 o 
   7   4  14       51.40       38.59      4.89 o 
   8   4  14       28.66       24.72      3.99 o 
   9   4  14        0.47        3.68      3.31 o 
  10   4  14        6.54        4.64      3.71 o 
  11   4  14        0.01        4.49      9.46 o 
 -18   5  14        8.04       36.84     15.58 o 
 -17   5  14        0.14        8.80     13.17 o 
 -16   5  14        8.25        0.15     12.15 o 
 -15   5  14       42.80       49.80     13.58 o 
 -14   5  14       45.07       38.54      7.91 o 
 -13   5  14       48.25       49.83      8.28 o 
 -12   5  14        0.71        0.94      4.63 o 
 -11   5  14        1.76       -1.50      4.41 o 
 -10   5  14       20.11       13.41      5.38 o 
  -9   5  14       87.35       68.16      8.63 o 
  -8   5  14       86.68       75.88     12.04 o 
  -7   5  14       33.52       43.57     10.56 o 
  -6   5  14      314.40      370.08     24.01 o 
  -5   5  14      164.33      151.23     17.12 o 
  -4   5  14      220.74      197.64     17.86 o 
  -3   5  14      853.24      890.63     40.30 o 
  -2   5  14       40.48       46.47     10.86 o 
  -1   5  14      197.92      212.76     12.78 o 
   0   5  14      125.59      120.90     11.06 o 
   1   5  14       12.19       11.98      6.30 o 
   2   5  14       25.89       21.43      7.21 o 
   3   5  14        0.18        3.62      6.46 o 
   4   5  14        6.06        1.93      2.24 o 
   5   5  14        3.78        0.20      2.52 o 
   6   5  14       19.33       22.64      3.71 o 
   7   5  14        0.18       -3.55      7.29 o 
   8   5  14       17.57       11.64      4.89 o 
   9   5  14        2.26       -2.43      2.43 o 
  10   5  14        2.18        0.31      7.77 o 
 -16   6  14        1.34       11.68     13.30 o 
 -15   6  14        0.53       12.66     11.70 o 
 -14   6  14        1.88        1.75      8.29 o 
 -13   6  14        0.07       -4.94      5.58 o 
 -12   6  14       38.00       39.53      8.04 o 
 -11   6  14        1.33       -2.13      6.18 o 
 -10   6  14        3.69       -4.84      4.84 o 
  -9   6  14       76.06       80.52      9.72 o 
  -8   6  14       25.92       23.23      7.04 o 
  -7   6  14       85.82       73.18     13.33 o 
  -6   6  14        0.78        7.01      7.93 o 
  -5   6  14       40.53       36.49     11.04 o 
  -4   6  14       28.41       10.77      8.74 o 
  -3   6  14       41.85       18.49      9.20 o 
  -2   6  14       17.26       19.28      9.70 o 
  -1   6  14       26.91       20.70      9.44 o 
   0   6  14        6.46        8.85      7.39 o 
   1   6  14       31.71       45.51     11.07 o 
   2   6  14        6.82       15.56      7.40 o 
   3   6  14        1.86       -4.34      6.75 o 
   4   6  14        1.38        2.47     10.90 o 
   5   6  14        0.03        5.80      7.34 o 
   6   6  14       21.77       14.99     11.95 o 
   7   6  14        6.06        5.41     16.64 o 
   8   6  14        2.66       -5.41      7.67 o 
 -15   7  14        3.17       18.63     12.55 o 
 -14   7  14        2.22        1.56      6.93 o 
 -13   7  14        7.27        6.19      6.79 o 
 -12   7  14        0.89        5.15      6.87 o 
 -11   7  14        5.36       10.33      6.28 o 
 -10   7  14        6.45       18.04      7.11 o 
  -9   7  14       16.49       22.64      7.08 o 
  -8   7  14       38.17       27.19      7.83 o 
  -7   7  14       26.92       29.95     10.74 o 
  -6   7  14       86.03       79.11     14.50 o 
  -5   7  14       58.61       68.89     13.70 o 
  -4   7  14        0.18        2.69      7.84 o 
  -3   7  14       12.26        6.21      8.22 o 
  -2   7  14       11.13       12.65      8.87 o 
  -1   7  14       35.29       40.13     11.52 o 
   0   7  14        0.24       -3.01      8.11 o 
   1   7  14        5.19        0.46      7.69 o 
   2   7  14       20.79       37.73     11.69 o 
   3   7  14        1.28        6.37      8.61 o 
   4   7  14        8.50       14.88      8.04 o 
   5   7  14        3.54       -2.19      7.04 o 
   6   7  14        0.02       -7.40      7.80 o 
 -12   8  14        0.00        0.58      6.02 o 
 -11   8  14        2.67       -0.62      7.93 o 
 -10   8  14        0.43        6.67      6.75 o 
  -9   8  14        2.04        1.26      6.26 o 
  -8   8  14        0.16       -4.66      5.23 o 
  -7   8  14        1.14        3.21      6.11 o 
  -6   8  14       12.11        6.36      9.18 o 
  -5   8  14        6.40       -1.28      7.61 o 
  -4   8  14        1.66        3.51      9.26 o 
  -3   8  14       52.89       32.48     12.33 o 
  -2   8  14       23.64       19.51     10.86 o 
  -1   8  14        2.79        3.34      9.31 o 
   0   8  14       15.85        3.35      8.54 o 
   1   8  14       15.71       21.11     10.05 o 
   2   8  14        6.73        7.53      9.63 o 
   3   8  14        0.88       12.55      9.78 o 
   4   8  14        0.54       -2.13      8.67 o 
  -7   9  14        0.81        3.61      7.17 o 
  -6   9  14        0.90        8.63      7.50 o 
  -5   9  14        1.07       -4.53      8.84 o 
  -4   9  14        1.66       -7.72      7.72 o 
  -3   9  14        0.00        0.55      8.79 o 
  -2   9  14        0.54       -6.11      8.87 o 
  -1   9  14        0.22       20.72     11.89 o 
 -20   1  15        6.08        0.14      8.16 o 
 -19   1  15        0.15       -4.61      5.94 o 
 -18   1  15        5.31       -4.97      5.16 o 
 -17   1  15        0.24       -3.80      5.03 o 
 -16   1  15       19.13       15.68      4.63 o 
 -15   1  15       93.94       82.68      5.04 o 
 -14   1  15      202.81      220.02      8.60 o 
 -13   1  15       45.62       57.92      4.10 o 
 -12   1  15      165.02      180.57      5.97 o 
 -11   1  15       16.69       14.35      2.29 o 
 -10   1  15      541.13      523.57      8.95 o 
  -9   1  15       78.25       85.16      3.53 o 
  -8   1  15        3.22        2.75      1.44 o 
  -7   1  15        3.69        4.76      1.54 o 
  -6   1  15      502.24      496.35      8.16 o 
  -5   1  15      465.92      534.46      8.61 o 
  -4   1  15     2211.11     2391.95     29.57 o 
  -3   1  15       15.12       11.74      1.90 o 
  -2   1  15      455.48      463.44      8.04 o 
  -1   1  15      737.78      795.05     11.97 o 
   0   1  15      410.48      480.95      9.38 o 
   1   1  15      147.35      149.51      5.48 o 
   2   1  15       17.05       17.52      3.79 o 
   3   1  15      616.02      682.98     14.66 o 
   4   1  15        0.20        1.74      3.59 o 
   5   1  15        8.67        1.11      3.79 o 
   6   1  15        0.55       -3.55      3.66 o 
   7   1  15        2.61        3.09      4.27 o 
   8   1  15       58.99       59.25      6.13 o 
   9   1  15       10.42       11.94      5.66 o 
  10   1  15       12.48        8.88      5.15 o 
  11   1  15        0.23       -4.95      5.01 o 
 -20   2  15        0.08        3.99      8.89 o 
 -19   2  15        8.16       15.70      8.95 o 
 -18   2  15       14.54        0.32      7.65 o 
 -17   2  15        7.55       12.04      5.26 o 
 -16   2  15        2.14        9.10      4.62 o 
 -15   2  15       18.87       24.63      4.98 o 
 -14   2  15      114.62       88.92      5.43 o 
 -13   2  15        1.84       -1.43      2.90 o 
 -12   2  15      703.63      710.13     12.80 o 
 -11   2  15       12.47       22.93      2.84 o 
 -10   2  15      182.97      179.63      5.04 o 
  -9   2  15      226.33      222.00      8.64 o 
  -8   2  15      180.19      195.50      6.18 o 
  -7   2  15       88.94       96.32      5.53 o 
  -6   2  15      203.72      162.83      6.80 o 
  -5   2  15        0.74        0.93      1.35 o 
  -4   2  15      796.99      830.64     11.94 o 
  -3   2  15      301.11      324.63      6.23 o 
  -2   2  15        7.42        3.34      1.71 o 
  -1   2  15      200.12      191.46      6.23 o 
   0   2  15       44.46       39.98      3.22 o 
   1   2  15      163.82      189.02      6.02 o 
   2   2  15       73.79       79.94      4.49 o 
   3   2  15       88.70       88.20      4.86 o 
   4   2  15       12.17        9.90      3.50 o 
   5   2  15       73.98       60.57      6.32 o 
   6   2  15       11.70        9.84      4.82 o 
   7   2  15        0.14       -0.18      4.63 o 
   8   2  15       18.77       28.46      6.20 o 
   9   2  15        7.43        9.46      5.88 o 
  10   2  15       12.12        8.18      6.20 o 
  11   2  15       14.38        9.27      9.87 o 
 -19   3  15        1.82        2.13      6.81 o 
 -18   3  15       17.90       16.65      6.63 o 
 -17   3  15       20.79       27.08      6.65 o 
 -16   3  15       23.16       16.78      5.82 o 
 -15   3  15       12.43        7.85      5.85 o 
 -14   3  15        8.44        6.66      6.61 o 
 -13   3  15       43.08       44.12      4.95 o 
 -12   3  15       67.01       52.51      4.12 o 
 -11   3  15      446.29      417.32      9.89 o 
 -10   3  15      116.69      126.71      5.47 o 
  -9   3  15       44.88       30.33      3.18 o 
  -8   3  15      178.44      175.39      8.09 o 
  -7   3  15      600.67      561.01     12.95 o 
  -6   3  15      632.13      613.63     13.80 o 
  -5   3  15        1.25       -0.12      1.17 o 
  -4   3  15       70.88       78.86      4.63 o 
  -3   3  15       27.45       16.73      2.64 o 
  -2   3  15       87.17       85.38      4.96 o 
  -1   3  15      387.61      334.34      9.83 o 
   0   3  15      622.18      656.25     15.42 o 
   1   3  15        2.09       -0.33      2.33 o 
   2   3  15        0.16       -2.34      2.34 o 
   3   3  15        0.26       -2.65      2.65 o 
   4   3  15       63.01       60.70      8.94 o 
   5   3  15        5.31        5.21      4.25 o 
   6   3  15        0.01       -0.86      3.01 o 
   7   3  15        7.01        9.59      3.58 o 
   8   3  15       38.35       30.53      4.60 o 
   9   3  15        2.47       -2.29      4.78 o 
  10   3  15        2.26        6.69      5.77 o 
  11   3  15        0.97       -5.17      5.17 o 
 -19   4  15        0.30        7.97      8.64 o 
 -18   4  15        0.63        4.62     14.74 o 
 -17   4  15       14.13       17.90      5.76 o 
 -16   4  15       15.65       21.72      5.30 o 
 -15   4  15        1.80       -0.20      4.25 o 
 -14   4  15        0.07       -2.26      3.36 o 
 -13   4  15       59.18       67.65      5.30 o 
 -12   4  15       20.43       16.10      3.47 o 
 -11   4  15       36.07       32.59      3.66 o 
 -10   4  15       83.81       59.94      6.73 o 
  -9   4  15       35.09       30.47      4.21 o 
  -8   4  15       55.27       74.80      8.72 o 
  -7   4  15        1.70       -1.71      3.02 o 
  -6   4  15       44.88       56.47      5.16 o 
  -5   4  15      182.86      177.49      8.34 o 
  -4   4  15      235.54      231.71     13.22 o 
  -3   4  15       22.87       29.48      4.77 o 
  -2   4  15      352.80      335.88      9.98 o 
  -1   4  15       97.51      109.03      3.51 o 
   0   4  15       20.12       30.81      2.74 o 
   1   4  15      211.71      212.65      6.34 o 
   2   4  15        1.31       -0.10      2.22 o 
   3   4  15        3.41        0.51      2.46 o 
   4   4  15       17.94       14.12      3.86 o 
   5   4  15       23.31       27.87      3.62 o 
   6   4  15        6.49        7.13      3.12 o 
   7   4  15        4.88        5.79      3.22 o 
   8   4  15        3.87        0.64      3.11 o 
   9   4  15        3.38        0.41      3.37 o 
  10   4  15        1.65        2.70      3.75 o 
 -18   5  15        3.59        6.83     14.23 o 
 -17   5  15        3.84        2.11     12.71 o 
 -16   5  15        2.92      -10.82     10.82 o 
 -15   5  15        0.20        8.14     10.71 o 
 -14   5  15       68.36       82.12     10.25 o 
 -13   5  15        1.18        3.04      5.27 o 
 -12   5  15       22.15       21.78      9.46 o 
 -11   5  15        3.64       -1.64      5.06 o 
 -10   5  15        9.76       11.16      5.64 o 
  -9   5  15       74.47       92.30      9.60 o 
  -8   5  15      163.59      204.32     17.34 o 
  -7   5  15      138.70      139.35     16.75 o 
  -6   5  15        1.70        5.93      7.83 o 
  -5   5  15      248.65      320.62     22.67 o 
  -4   5  15       96.77       79.85     14.04 o 
  -3   5  15        8.27       12.07      7.86 o 
  -2   5  15       18.58       17.10      8.49 o 
  -1   5  15        2.94       -5.36      5.36 o 
   0   5  15      114.53      102.39     10.03 o 
   1   5  15        7.37       15.33      6.88 o 
   2   5  15       41.94       38.71      4.83 o 
   3   5  15        0.28        1.64      2.41 o 
   4   5  15        8.42        1.67      4.53 o 
   5   5  15        7.39        6.36      3.14 o 
   6   5  15        1.11        3.56      3.28 o 
   7   5  15       15.87       13.72      3.93 o 
   8   5  15        0.13        1.92      3.89 o 
   9   5  15        0.15       -2.58      2.58 o 
 -16   6  15        0.41       10.23     12.50 o 
 -15   6  15        1.36       -3.52     10.12 o 
 -14   6  15        7.66       11.87     11.10 o 
 -13   6  15        8.25        3.25      9.65 o 
 -12   6  15        0.96       -0.88      8.87 o 
 -11   6  15       52.69       57.01     13.06 o 
 -10   6  15       40.33       45.93     13.52 o 
  -9   6  15       18.65       19.19      6.90 o 
  -8   6  15       67.26       77.46     13.58 o 
  -7   6  15      351.77      313.93     22.31 o 
  -6   6  15      101.69      109.27     15.77 o 
  -5   6  15        5.93       11.64      8.20 o 
  -4   6  15        0.00        7.81      8.62 o 
  -3   6  15       31.86       24.33      9.50 o 
  -2   6  15       42.57       25.48      9.74 o 
  -1   6  15       66.85       59.18     12.28 o 
   0   6  15       26.59       29.69      9.74 o 
   1   6  15        0.10        3.24      6.72 o 
   2   6  15        6.71        0.85      7.05 o 
   3   6  15        4.96        8.41      7.40 o 
   4   6  15        8.71        9.80      7.26 o 
   5   6  15        0.08       -6.06      7.06 o 
   6   6  15       14.67       16.97      9.01 o 
   7   6  15        2.23       -7.12      7.12 o 
 -14   7  15        0.00       12.81      9.88 o 
 -13   7  15        1.07        4.83      6.82 o 
 -12   7  15        4.75       -1.33      8.14 o 
 -11   7  15        1.57        1.78      5.76 o 
 -10   7  15       10.89        0.32     12.37 o 
  -9   7  15       93.42       97.38     11.12 o 
  -8   7  15       40.40       37.87      8.75 o 
  -7   7  15       31.94       26.76     10.38 o 
  -6   7  15       28.77       25.52     10.40 o 
  -5   7  15       13.94        7.39      9.08 o 
  -4   7  15       93.33       69.61     13.51 o 
  -3   7  15        1.34        3.98      7.71 o 
  -2   7  15       27.41       32.88     11.00 o 
  -1   7  15       22.10       31.19     10.83 o 
   0   7  15        0.35        5.88      7.99 o 
   1   7  15        8.38        7.61      8.96 o 
   2   7  15        0.34       -3.80      8.17 o 
   3   7  15        5.03       12.28     10.05 o 
   4   7  15       10.41       24.96     11.79 o 
   5   7  15        1.93       -7.23      8.85 o 
   6   7  15        0.20       -7.51      7.51 o 
 -12   8  15        8.91       28.23      8.40 o 
 -11   8  15        5.32        2.71      6.72 o 
 -10   8  15        0.48        8.55      6.97 o 
  -9   8  15        6.20        9.51      6.37 o 
  -8   8  15       11.19       10.79      7.09 o 
  -7   8  15        0.30        2.81      8.82 o 
  -6   8  15       11.80       12.36      9.38 o 
  -5   8  15        1.61       12.07     10.03 o 
  -4   8  15        1.54       -8.43      8.46 o 
  -3   8  15        4.82        4.29      9.13 o 
  -2   8  15        0.04       -1.06      8.49 o 
  -1   8  15        0.19       -6.83      6.83 o 
   0   8  15       18.40        6.12     10.08 o 
   1   8  15        5.00       24.33     11.41 o 
   2   8  15        0.77        2.46      9.51 o 
   3   8  15        3.81        0.16      8.96 o 
  -6   9  15        2.25        8.02      9.70 o 
  -5   9  15        2.33       -4.12      9.10 o 
  -4   9  15        4.69       11.76     10.47 o 
  -3   9  15        2.40       -3.31      9.09 o 
 -20   0  16      151.47      186.29     18.02 o 
 -19   0  16        0.19       -4.13      8.33 o 
 -18   0  16        1.91        1.28      8.02 o 
 -17   0  16       12.14        5.09      5.03 o 
 -16   0  16       12.36       11.08      5.35 o 
 -15   0  16      506.49      560.02     18.22 o 
 -14   0  16        0.05        8.56      7.83 o 
 -13   0  16      141.31      158.56     11.06 o 
 -12   0  16     1084.15     1208.08     29.51 o 
 -11   0  16      767.57      874.48     22.58 o 
 -10   0  16      127.66      122.16      7.68 o 
  -9   0  16       50.94       61.91      4.69 o 
  -8   0  16       23.99       33.72      4.09 o 
  -7   0  16      769.62      740.69     15.74 o 
  -6   0  16      576.20      665.59     14.50 o 
  -5   0  16      353.79      318.57      8.98 o 
  -4   0  16     1620.70     1873.44     33.98 o 
  -3   0  16       25.00       24.32      7.23 o 
  -2   0  16      100.85       94.09      5.28 o 
  -1   0  16      109.46      124.02      6.18 o 
   0   0  16      110.05      125.78     12.46 o 
   1   0  16      155.75      178.90     11.18 o 
   2   0  16        1.96       -4.88      5.09 o 
   3   0  16      909.15     1023.10     27.86 o 
   4   0  16       25.91       34.69      6.66 o 
   5   0  16       13.23       16.11      6.07 o 
   6   0  16       34.72       32.39      6.90 o 
   7   0  16        6.17        6.04      5.96 o 
   8   0  16       25.38       24.44      7.25 o 
   9   0  16       24.73       13.03      7.36 o 
  10   0  16       45.73       56.10      9.82 o 
  11   0  16        2.25        8.96      8.01 o 
 -20   1  16        0.86       -6.05      6.28 o 
 -19   1  16        9.95       16.53      6.68 o 
 -18   1  16        8.74        2.57      5.70 o 
 -17   1  16        0.35        2.24      5.47 o 
 -16   1  16       53.13       59.20      6.91 o 
 -15   1  16        6.89       10.00      4.22 o 
 -14   1  16      445.52      478.88     10.92 o 
 -13   1  16      721.92      841.10     14.64 o 
 -12   1  16       52.42       49.48      3.38 o 
 -11   1  16       74.50       57.51      3.31 o 
 -10   1  16      227.85      207.21      5.35 o 
  -9   1  16      112.34       92.93      3.75 o 
  -8   1  16       12.02       15.53      2.34 o 
  -7   1  16      166.96      164.86      4.33 o 
  -6   1  16     1823.61     1814.95     23.27 o 
  -5   1  16      443.94      410.59      7.36 o 
  -4   1  16       93.55      100.67      3.99 o 
  -3   1  16        2.71        3.61      1.77 o 
  -2   1  16      438.84      478.49      8.43 o 
  -1   1  16      100.62       90.74      3.85 o 
   0   1  16      786.51      805.04     13.73 o 
   1   1  16       92.47       83.85      4.47 o 
   2   1  16        4.38        6.27      3.00 o 
   3   1  16       66.76       78.87      5.69 o 
   4   1  16      644.78      638.04     14.45 o 
   5   1  16        0.51       -1.02      3.48 o 
   6   1  16       28.29       34.76      5.12 o 
   7   1  16        1.06        0.00      3.98 o 
   8   1  16       33.45       36.56      5.57 o 
   9   1  16        6.06        4.78      4.87 o 
  10   1  16        1.64       -5.04      5.14 o 
  11   1  16        2.12        0.91      6.89 o 
 -20   2  16        0.24        1.42      9.04 o 
 -19   2  16        8.79       -0.90      8.08 o 
 -18   2  16       12.62        5.26      7.96 o 
 -17   2  16       28.39       33.32      8.75 o 
 -16   2  16        0.17        6.80      4.59 o 
 -15   2  16       14.10       22.21      5.04 o 
 -14   2  16       17.07       13.66      3.61 o 
 -13   2  16       58.98       50.97      4.00 o 
 -12   2  16      100.53       89.83      4.63 o 
 -11   2  16       99.81      101.87      4.65 o 
 -10   2  16      185.40      184.95      5.66 o 
  -9   2  16      446.57      444.22      8.85 o 
  -8   2  16      229.90      213.30      6.46 o 
  -7   2  16      196.67      234.63      6.90 o 
  -6   2  16        0.04        3.14      1.82 o 
  -5   2  16        8.84        7.88      1.56 o 
  -4   2  16        2.83        2.74      1.58 o 
  -3   2  16       76.81       68.69      3.18 o 
  -2   2  16       10.90       14.28      2.20 o 
  -1   2  16      271.52      285.49      7.07 o 
   0   2  16      214.30      204.44      6.31 o 
   1   2  16      133.67      129.04      5.34 o 
   2   2  16       86.60       94.92      5.50 o 
   3   2  16        3.71        1.56      3.20 o 
   4   2  16       11.23       17.64      3.82 o 
   5   2  16        0.30       -3.00      3.00 o 
   6   2  16       37.40       35.15      5.90 o 
   7   2  16        1.73        7.08      5.10 o 
   8   2  16        0.60       -2.91      5.09 o 
   9   2  16       11.17        7.42      5.85 o 
  10   2  16        0.59       -5.63      5.63 o 
  11   2  16        0.89       -8.80      8.80 o 
 -19   3  16        0.54       -2.47     13.55 o 
 -18   3  16       27.47       38.78      7.55 o 
 -17   3  16        1.14       -2.19      5.37 o 
 -16   3  16        7.40        4.72      5.45 o 
 -15   3  16       49.31       56.76      6.78 o 
 -14   3  16       63.76       52.88      5.50 o 
 -13   3  16       78.50       73.26      5.88 o 
 -12   3  16        0.61       -2.47      2.47 o 
 -11   3  16        0.03       -2.25      2.25 o 
 -10   3  16       62.40       50.17      3.87 o 
  -9   3  16        1.29        3.36      2.58 o 
  -8   3  16       15.21        9.30      2.83 o 
  -7   3  16     1071.65     1050.46     22.66 o 
  -6   3  16       11.21       10.74      2.30 o 
  -5   3  16        4.59        5.58      2.34 o 
  -4   3  16        6.81        2.11      2.52 o 
  -3   3  16       80.06       61.59      4.30 o 
  -2   3  16       25.08       29.56      3.68 o 
  -1   3  16        0.72        3.15      3.11 o 
   0   3  16       61.98       89.68      6.99 o 
   1   3  16        1.62       -2.44      2.44 o 
   2   3  16       41.09       30.30      3.78 o 
   3   3  16        0.43       -3.84      3.84 o 
   4   3  16      103.64       96.96      5.67 o 
   5   3  16       97.60       91.18      5.84 o 
   6   3  16       86.88       89.41      5.92 o 
   7   3  16        0.01       -1.15      3.24 o 
   8   3  16       21.43       17.65      4.28 o 
   9   3  16        0.24       -5.91      5.91 o 
  10   3  16        0.26        5.85      4.31 o 
 -19   4  16        0.46       -0.19      5.57 o 
 -18   4  16        0.34       15.37     13.28 o 
 -17   4  16       40.41       51.38      7.41 o 
 -16   4  16        2.16        6.80      4.77 o 
 -15   4  16       22.74       20.20      5.09 o 
 -14   4  16       16.55       21.78      4.08 o 
 -13   4  16      141.49      141.30      7.31 o 
 -12   4  16        0.74       -2.09      2.91 o 
 -11   4  16       41.12       40.19      7.15 o 
 -10   4  16      189.24      207.25      7.44 o 
  -9   4  16      139.96      144.05      9.47 o 
  -8   4  16      356.93      310.61      7.91 o 
  -7   4  16       23.66       25.17      4.18 o 
  -6   4  16        4.52        2.45      3.13 o 
  -5   4  16      582.50      629.76     17.91 o 
  -4   4  16       70.34       64.03      4.53 o 
  -3   4  16       15.24       10.88      2.29 o 
  -2   4  16       54.51       60.20      3.75 o 
  -1   4  16      134.69      112.34      4.46 o 
   0   4  16       42.21       30.14      2.94 o 
   1   4  16      138.18      129.22      5.27 o 
   2   4  16        7.85        1.34      2.45 o 
   3   4  16       13.39       11.56      3.01 o 
   4   4  16        0.01       -1.74      2.69 o 
   5   4  16        0.08        4.30      3.00 o 
   6   4  16        1.32        6.26      3.15 o 
   7   4  16        0.02        0.44      4.35 o 
   8   4  16        0.65        1.33      3.89 o 
   9   4  16        0.14       -3.30      3.30 o 
 -17   5  16        7.63        9.34     12.40 o 
 -16   5  16       16.64       28.09     13.14 o 
 -15   5  16        0.13       -0.03      7.25 o 
 -14   5  16       20.47       25.47      6.98 o 
 -13   5  16        2.26        1.83      5.38 o 
 -12   5  16       80.27       79.33      9.00 o 
 -11   5  16       34.33       42.73      7.44 o 
 -10   5  16       12.81        6.62      5.19 o 
  -9   5  16        2.02        1.33      6.35 o 
  -8   5  16      218.23      222.33     19.24 o 
  -7   5  16      347.76      369.89     24.62 o 
  -6   5  16       10.64       -0.46      7.85 o 
  -5   5  16        4.22       16.36      9.15 o 
  -4   5  16      220.92      193.37     18.58 o 
  -3   5  16      177.98      193.34     18.37 o 
  -2   5  16       23.30       -0.22      6.98 o 
  -1   5  16       42.79       60.35     12.09 o 
   0   5  16       30.19       34.33      5.39 o 
   1   5  16       34.11       24.33      3.66 o 
   2   5  16        9.06        2.97      4.11 o 
   3   5  16        0.32        0.31      3.80 o 
   4   5  16       24.09       22.17      5.84 o 
   5   5  16        9.72       10.21      5.12 o 
   6   5  16        0.52        4.10      4.58 o 
   7   5  16        5.36        4.21      2.45 o 
   8   5  16        8.52        8.19      2.82 o 
 -16   6  16        0.08       11.39     11.93 o 
 -15   6  16        0.04       -0.56      6.69 o 
 -14   6  16       37.10       43.59      8.66 o 
 -13   6  16        0.32       -0.45      5.32 o 
 -12   6  16        0.00       -3.94      4.83 o 
 -11   6  16        0.08       -4.79      4.79 o 
 -10   6  16       30.60       16.41      6.38 o 
  -9   6  16       42.62       53.46      8.73 o 
  -8   6  16      122.47      108.54     15.97 o 
  -7   6  16        5.32       15.85      9.59 o 
  -6   6  16       80.37       75.12     14.18 o 
  -5   6  16        7.45        0.32      8.03 o 
  -4   6  16       16.69       12.94      8.57 o 
  -3   6  16       37.56       33.48     10.38 o 
  -2   6  16        0.61       -5.37      5.37 o 
  -1   6  16        1.09       -4.65      7.26 o 
   0   6  16       14.70       29.02     10.19 o 
   1   6  16        1.21       -3.22      7.41 o 
   2   6  16        8.65       11.71      9.00 o 
   3   6  16        0.66        1.59      7.18 o 
   4   6  16        0.96       -6.00      6.43 o 
   5   6  16        0.73        0.08      7.90 o 
   6   6  16        0.26       11.14      8.99 o 
   7   6  16        0.11       -7.40      7.40 o 
 -14   7  16        0.22        1.10      6.36 o 
 -13   7  16        7.76       -2.49     10.03 o 
 -12   7  16        1.81       -1.79      6.13 o 
 -11   7  16        1.04        9.40      6.03 o 
 -10   7  16        3.20        5.69      6.37 o 
  -9   7  16        3.49        4.51     11.80 o 
  -8   7  16       58.43       51.26     12.59 o 
  -7   7  16        0.07        0.62      9.23 o 
  -6   7  16       27.59       14.84     10.64 o 
  -5   7  16       56.83       56.91     13.55 o 
  -4   7  16       56.90       59.25     13.80 o 
  -3   7  16       12.45       11.84      9.63 o 
  -2   7  16       34.35       32.35     11.29 o 
  -1   7  16       10.50       16.69      9.77 o 
   0   7  16       13.90        9.71      9.06 o 
   1   7  16       14.82       13.77     10.36 o 
   2   7  16        9.17       23.69     10.17 o 
   3   7  16        0.30        5.94      9.96 o 
   4   7  16        0.30       -7.11      7.11 o 
   5   7  16        4.31       -9.22      9.22 o 
 -11   8  16        5.01        4.56      6.65 o 
 -10   8  16        1.69        4.52      7.63 o 
  -9   8  16        4.96        7.58      7.05 o 
  -8   8  16        7.32        4.68      6.76 o 
  -7   8  16        7.37        3.56      9.40 o 
  -6   8  16       33.84       36.80     12.26 o 
  -5   8  16        4.99       -2.12      8.39 o 
  -4   8  16       12.71       -1.51      8.92 o 
  -3   8  16       17.19       11.44     10.00 o 
  -2   8  16       10.60       -0.50      8.89 o 
  -1   8  16       23.33        5.92      9.56 o 
   0   8  16        0.00        0.74      8.81 o 
   1   8  16        3.99       21.15     11.31 o 
   2   8  16        0.33        7.19     10.68 o 
 -20   1  17        6.26        9.50      6.77 o 
 -19   1  17        0.00       -3.18      9.01 o 
 -18   1  17        0.01        0.43      5.55 o 
 -17   1  17       38.11       38.92      5.52 o 
 -16   1  17        2.45       12.44      4.24 o 
 -15   1  17       89.27       85.10      5.65 o 
 -14   1  17       30.28       25.73      4.06 o 
 -13   1  17        0.09       -2.53      2.53 o 
 -12   1  17      104.38      101.73      4.35 o 
 -11   1  17      239.27      278.27      6.38 o 
 -10   1  17      217.48      209.48      5.43 o 
  -9   1  17      276.39      261.37      6.56 o 
  -8   1  17     1150.94     1133.66     17.39 o 
  -7   1  17      596.75      711.62     12.13 o 
  -6   1  17       15.28        9.36      1.91 o 
  -5   1  17      299.66      306.99      6.31 o 
  -4   1  17      109.28      113.02      4.02 o 
  -3   1  17       12.06        7.83      1.98 o 
  -2   1  17        5.00        6.40      2.03 o 
  -1   1  17        9.69       10.02      2.40 o 
   0   1  17        0.08        0.79      2.18 o 
   1   1  17        4.17       -3.06      3.06 o 
   2   1  17      518.95      572.86     11.75 o 
   3   1  17      601.67      612.71     15.57 o 
   4   1  17       83.42       79.78      5.90 o 
   5   1  17        1.69       -3.73      3.73 o 
   6   1  17       96.51       87.63      6.53 o 
   7   1  17        1.61       -1.03      4.13 o 
   8   1  17        0.29       -0.80      4.43 o 
   9   1  17        3.79       -1.77      4.94 o 
  10   1  17        0.18        3.70      6.66 o 
 -20   2  17        0.24        5.68      8.83 o 
 -19   2  17       31.82       29.08      9.59 o 
 -18   2  17        8.25       -1.42      7.53 o 
 -17   2  17        9.45       -2.63      6.83 o 
 -16   2  17        0.39       -1.49      4.31 o 
 -15   2  17       53.40       55.68      8.31 o 
 -14   2  17       14.07       14.98      3.68 o 
 -13   2  17      630.39      621.40     12.07 o 
 -12   2  17       95.42       87.21      4.60 o 
 -11   2  17       24.32       26.32      3.06 o 
 -10   2  17        7.17        1.11      2.28 o 
  -9   2  17        5.03        1.09      2.35 o 
  -8   2  17       36.58       47.01      3.23 o 
  -7   2  17      162.61      155.65      5.13 o 
  -6   2  17        0.75        0.77      2.35 o 
  -5   2  17        9.86        6.48      2.09 o 
  -4   2  17       30.28       30.87      2.50 o 
  -3   2  17      217.35      225.59      5.55 o 
  -2   2  17      366.98      393.48      7.69 o 
  -1   2  17      350.59      392.65      7.88 o 
   0   2  17      499.29      535.14     10.61 o 
   1   2  17        7.99        4.25      3.02 o 
   2   2  17      429.77      444.95     11.19 o 
   3   2  17       70.91       61.35      6.20 o 
   4   2  17        0.64       -0.36      3.20 o 
   5   2  17        1.54       -0.67      4.35 o 
   6   2  17        6.37        5.62      3.95 o 
   7   2  17        0.03       -4.58      4.58 o 
   8   2  17        8.23        5.02      6.30 o 
   9   2  17        0.35        2.57      7.78 o 
  10   2  17        0.51       -6.99      6.99 o 
 -19   3  17        0.03        3.09      7.55 o 
 -18   3  17        0.55        2.54      5.96 o 
 -17   3  17        2.85        7.86      7.25 o 
 -16   3  17        4.43        5.63      5.57 o 
 -15   3  17        1.66        0.40      5.50 o 
 -14   3  17       90.86      101.46      6.88 o 
 -13   3  17      183.36      177.70      6.74 o 
 -12   3  17       83.27       94.99      5.27 o 
 -11   3  17       92.47       74.34      4.88 o 
 -10   3  17        9.16        3.87      2.64 o 
  -9   3  17       31.26       26.20      3.59 o 
  -8   3  17      233.16      262.77      8.34 o 
  -7   3  17      125.71      118.00      5.97 o 
  -6   3  17      214.29      181.79      6.81 o 
  -5   3  17      302.02      289.92      8.53 o 
  -4   3  17      504.70      534.92     12.68 o 
  -3   3  17       78.27       73.68      6.67 o 
  -2   3  17       27.28       30.91      3.28 o 
  -1   3  17      205.42      210.92      6.95 o 
   0   3  17       66.30       72.10      4.66 o 
   1   3  17        0.15        4.72      2.90 o 
   2   3  17      222.09      208.19      7.58 o 
   3   3  17       37.12       46.85      4.42 o 
   4   3  17        1.17       -2.63      2.63 o 
   5   3  17        1.70        0.58      3.20 o 
   6   3  17       41.32       48.46      5.02 o 
   7   3  17       20.01       22.40      4.41 o 
   8   3  17        0.40       -3.50      3.50 o 
   9   3  17       12.17        7.31      4.23 o 
 -18   4  17       26.89       38.11      7.90 o 
 -17   4  17        0.37        1.38      7.70 o 
 -16   4  17        1.16        3.32      4.71 o 
 -15   4  17        5.49       -3.55      3.55 o 
 -14   4  17       44.72       34.92      4.62 o 
 -13   4  17        1.07        2.78      3.23 o 
 -12   4  17       40.15       36.08      4.33 o 
 -11   4  17       18.35       19.60      3.57 o 
 -10   4  17      204.68      206.92      6.46 o 
  -9   4  17      552.88      640.45     13.89 o 
  -8   4  17       70.23       63.60      6.62 o 
  -7   4  17        5.28        5.05      2.25 o 
  -6   4  17        7.28       12.74      2.39 o 
  -5   4  17        3.74       -0.35      4.13 o 
  -4   4  17        2.33        4.32      2.27 o 
  -3   4  17      662.74      695.26     14.56 o 
  -2   4  17        4.40        1.83      2.23 o 
  -1   4  17       13.48       10.63      2.56 o 
   0   4  17       95.07      111.97      7.86 o 
   1   4  17       13.73       25.74      3.21 o 
   2   4  17       26.43       23.69      3.34 o 
   3   4  17       14.80       13.78      3.10 o 
   4   4  17        0.34       -3.29      3.29 o 
   5   4  17        4.37        2.40      3.01 o 
   6   4  17        2.25        7.12      3.34 o 
   7   4  17        2.79        1.23      3.30 o 
   8   4  17        0.11       -0.44      3.43 o 
 -17   5  17       12.31       22.62     13.21 o 
 -16   5  17        4.52        3.56     10.69 o 
 -15   5  17        1.71       -3.71      5.90 o 
 -14   5  17       35.58       45.18      8.08 o 
 -13   5  17       13.03       23.70      6.51 o 
 -12   5  17        4.61       -3.02      4.92 o 
 -11   5  17        0.08        2.98      5.03 o 
 -10   5  17        6.02       -5.34      5.34 o 
  -9   5  17       54.84       67.48     12.51 o 
  -8   5  17       54.62       60.64     12.30 o 
  -7   5  17        0.03       -3.47      6.60 o 
  -6   5  17        2.88        1.84      7.16 o 
  -5   5  17        3.18       -4.31      7.22 o 
  -4   5  17       20.06       29.80      3.32 o 
  -3   5  17       21.02       18.66      3.72 o 
  -2   5  17       12.65        7.05      5.60 o 
  -1   5  17      146.31      126.74      6.28 o 
   0   5  17        0.96        3.37      2.64 o 
   1   5  17        1.76        1.38      2.70 o 
   2   5  17        7.35        3.79      5.34 o 
   3   5  17        0.29       -1.52      6.35 o 
   4   5  17       48.55       36.74      4.46 o 
   5   5  17        1.96       -1.66      7.99 o 
   6   5  17        0.94       -2.12      2.12 o 
   7   5  17        0.16       -3.24      3.49 o 
 -16   6  17        2.27        9.38     11.02 o 
 -15   6  17        0.09        0.17      6.49 o 
 -14   6  17       13.32       12.40      6.51 o 
 -13   6  17        3.75        1.83      5.58 o 
 -12   6  17        1.17       -1.07      5.46 o 
 -11   6  17       12.34        5.01      5.63 o 
 -10   6  17        1.00       -3.79      4.95 o 
  -9   6  17       14.51       -1.45      8.08 o 
  -8   6  17       18.47       25.04      9.88 o 
  -7   6  17       11.53        5.86      8.35 o 
  -6   6  17        5.86        4.17      7.43 o 
  -5   6  17        0.95        8.87      9.00 o 
  -4   6  17        1.13        4.16      7.44 o 
  -3   6  17        0.15       -6.36      7.09 o 
  -2   6  17       15.88       18.10      9.80 o 
  -1   6  17        3.52       -0.54      7.61 o 
   0   6  17       13.86       23.57      9.23 o 
   1   6  17       33.50       24.13     10.67 o 
   2   6  17        0.52        2.90      7.63 o 
   3   6  17        0.05       -6.71      7.08 o 
   4   6  17        2.36        4.24      8.22 o 
   5   6  17        0.00       -8.01     10.16 o 
   6   6  17        7.54        6.36      8.93 o 
 -14   7  17        4.14        3.19      6.66 o 
 -13   7  17        6.75        6.78     13.28 o 
 -12   7  17        1.03        4.07      6.41 o 
 -11   7  17       21.34       27.39      8.66 o 
 -10   7  17       23.01       18.16      6.82 o 
  -9   7  17        0.87        8.31      6.73 o 
  -8   7  17       19.24       15.93     10.43 o 
  -7   7  17        0.13       14.90     10.16 o 
  -6   7  17       12.34       13.79     10.73 o 
  -5   7  17       25.92       12.56     10.00 o 
  -4   7  17        0.77        5.42      8.38 o 
  -3   7  17        6.33        9.20      8.92 o 
  -2   7  17       43.62       57.55     13.81 o 
  -1   7  17       23.62       19.73     10.18 o 
   0   7  17        3.40       -6.14      7.04 o 
   1   7  17        0.14       -0.12      7.84 o 
   2   7  17        1.74        2.33      9.22 o 
   3   7  17       17.97       17.11     11.14 o 
   4   7  17        1.22       -8.16      8.16 o 
 -11   8  17        2.75       -3.50      6.23 o 
 -10   8  17        0.00        4.36      6.82 o 
  -9   8  17        0.71       -3.45      5.83 o 
  -8   8  17        1.07        9.82      7.45 o 
  -7   8  17        0.13        8.03      9.22 o 
  -6   8  17        3.77        0.05      8.89 o 
  -5   8  17        1.69       -8.03      8.03 o 
  -4   8  17        3.59       -3.30      8.12 o 
  -3   8  17        2.24       -6.02      7.30 o 
  -2   8  17        2.42       -5.59      8.83 o 
  -1   8  17       19.23       20.96     11.10 o 
   0   8  17        1.81       10.22     10.45 o 
   1   8  17        2.69        8.08     10.42 o 
 -20   0  18       20.29       34.60     10.84 o 
 -19   0  18        2.34       12.03      9.09 o 
 -18   0  18        1.29        2.06      5.20 o 
 -17   0  18       10.61       10.16     14.09 o 
 -16   0  18        0.20       -4.64      4.64 o 
 -15   0  18      405.62      416.13     36.70 o 
 -14   0  18       39.98       37.81      6.21 o 
 -13   0  18        1.69        6.08      4.51 o 
 -12   0  18      594.31      561.94     34.61 o 
 -11   0  18       60.41       55.89      5.98 o 
 -10   0  18      108.52      119.00      7.54 o 
  -9   0  18      573.51      561.23     15.91 o 
  -8   0  18      182.92      177.24      6.87 o 
  -7   0  18      425.71      471.62     11.88 o 
  -6   0  18      179.68      199.05      7.28 o 
  -5   0  18      546.78      587.55     13.84 o 
  -4   0  18       73.47       76.41      7.74 o 
  -3   0  18        0.00        1.18      2.47 o 
  -2   0  18        0.58        0.36      2.77 o 
  -1   0  18       59.19       70.36      6.34 o 
   0   0  18      410.29      457.81     12.76 o 
   1   0  18      307.65      304.05     10.63 o 
   2   0  18       15.06       35.40      6.58 o 
   3   0  18        0.09        2.03     10.87 o 
   4   0  18       37.29       43.47      7.16 o 
   5   0  18        7.84       -0.93      5.32 o 
   6   0  18       84.68       95.13      9.85 o 
   7   0  18        4.00       11.18      6.79 o 
   8   0  18        0.55       -4.07      6.64 o 
   9   0  18       16.23       24.93      8.90 o 
  10   0  18        5.51        2.66     12.90 o 
 -20   1  18        2.47       -3.52      7.82 o 
 -19   1  18        1.56        7.97      6.29 o 
 -18   1  18        2.50       -1.15      5.54 o 
 -17   1  18       46.84       48.88      5.77 o 
 -16   1  18       91.62       91.82      7.64 o 
 -15   1  18        5.89        8.92      3.67 o 
 -14   1  18      389.42      408.15     10.62 o 
 -13   1  18       12.86       13.04      3.38 o 
 -12   1  18        0.60        2.95      2.77 o 
 -11   1  18       22.79       23.91      2.61 o 
 -10   1  18        3.73        0.08      2.11 o 
  -9   1  18      109.02      113.43      4.72 o 
  -8   1  18      254.25      258.12      6.61 o 
  -7   1  18       73.89       71.16      3.83 o 
  -6   1  18       80.56       95.74      3.92 o 
  -5   1  18      239.41      258.07      5.87 o 
  -4   1  18       25.48       24.32      2.44 o 
  -3   1  18       30.63       35.17      2.81 o 
  -2   1  18       31.16       33.61      2.90 o 
  -1   1  18       89.03       79.19      4.44 o 
   0   1  18       33.60       31.39      3.20 o 
   1   1  18       11.48        8.65      3.20 o 
   2   1  18       20.40       32.73      3.91 o 
   3   1  18        8.99        5.79      3.29 o 
   4   1  18       11.61       11.03      3.53 o 
   5   1  18        8.80        6.23      4.78 o 
   6   1  18        0.86        0.62      4.69 o 
   7   1  18        0.14       -3.96      4.27 o 
   8   1  18        2.50       -2.44      4.61 o 
   9   1  18        0.11        1.72      6.46 o 
 -20   2  18        0.76       -0.82      8.50 o 
 -19   2  18       12.44       15.22      9.04 o 
 -18   2  18        0.27        6.49      7.71 o 
 -17   2  18       10.33        6.92      7.33 o 
 -16   2  18        8.73       -0.69      3.82 o 
 -15   2  18       44.19       44.38      5.13 o 
 -14   2  18      171.84      184.81     10.44 o 
 -13   2  18       96.57      106.07      5.92 o 
 -12   2  18      334.73      340.77      8.23 o 
 -11   2  18       74.04       59.26      3.93 o 
 -10   2  18      227.04      265.57      7.03 o 
  -9   2  18      198.28      245.31      7.39 o 
  -8   2  18      347.76      339.43      8.58 o 
  -7   2  18       61.93       57.80      3.96 o 
  -6   2  18       42.47       41.97      3.16 o 
  -5   2  18      225.97      244.53      6.47 o 
  -4   2  18        2.18       -1.69      1.77 o 
  -3   2  18      122.44      126.62      4.60 o 
  -2   2  18      495.94      555.83     10.72 o 
  -1   2  18       18.80       16.91      2.97 o 
   0   2  18        9.90        8.73      3.21 o 
   1   2  18       17.30       19.68      3.74 o 
   2   2  18        0.31        7.80      3.50 o 
   3   2  18       87.29       86.09      5.75 o 
   4   2  18        0.04       -3.19      3.19 o 
   5   2  18        0.41       -1.75      3.61 o 
   6   2  18        0.57       -3.51      3.51 o 
   7   2  18        5.22        3.03      4.04 o 
   8   2  18        0.21       -5.06      5.06 o 
   9   2  18        1.00        5.61      6.52 o 
 -19   3  18        8.27        7.67      7.72 o 
 -18   3  18       20.93       39.11      8.74 o 
 -17   3  18        5.00        8.38      7.22 o 
 -16   3  18        4.82        7.26      5.80 o 
 -15   3  18       68.02       83.79     17.43 o 
 -14   3  18       13.02        6.49      3.14 o 
 -13   3  18       37.85       46.43      4.31 o 
 -12   3  18        0.02        0.05      2.70 o 
 -11   3  18        9.95       12.71      3.07 o 
 -10   3  18       70.45       98.40      5.84 o 
  -9   3  18       12.79       27.63      3.75 o 
  -8   3  18      497.28      529.09     12.92 o 
  -7   3  18      362.15      404.99     16.81 o 
  -6   3  18        8.84       14.59      3.07 o 
  -5   3  18      131.23      134.09      6.12 o 
  -4   3  18      161.93      169.45      7.12 o 
  -3   3  18       59.13       48.56      4.31 o 
  -2   3  18      140.69      138.62      5.76 o 
  -1   3  18       33.08       31.37      4.06 o 
   0   3  18        0.06       -1.29      3.56 o 
   1   3  18      104.26      108.84      5.82 o 
   2   3  18        3.84        3.25      3.05 o 
   3   3  18       20.30       13.82      3.95 o 
   4   3  18        6.57       -0.16      3.20 o 
   5   3  18       12.60       10.48      5.04 o 
   6   3  18       30.14       36.84      5.23 o 
   7   3  18       11.16       11.91      4.17 o 
   8   3  18        0.77       -5.22      5.22 o 
   9   3  18        4.46        3.52      4.18 o 
 -18   4  18        0.37        5.36      5.49 o 
 -17   4  18        3.03       -2.34      4.94 o 
 -16   4  18        0.47        4.21      8.57 o 
 -15   4  18        5.36        3.84      5.12 o 
 -14   4  18        0.73        0.38      3.50 o 
 -13   4  18        2.84        0.22      3.25 o 
 -12   4  18        1.07       -1.50      3.04 o 
 -11   4  18       48.59       54.37      3.84 o 
 -10   4  18       81.13       75.53      4.44 o 
  -9   4  18      264.90      290.47      8.48 o 
  -8   4  18       26.86       17.10      2.93 o 
  -7   4  18      236.58      256.35      7.59 o 
  -6   4  18        6.25        3.84      3.27 o 
  -5   4  18      356.77      390.48     10.51 o 
  -4   4  18        0.19       -2.19      2.19 o 
  -3   4  18      166.59      165.81      6.10 o 
  -2   4  18        8.69        3.12      2.39 o 
  -1   4  18       32.88       33.60      3.45 o 
   0   4  18       82.22       78.16      9.99 o 
   1   4  18       24.63       19.22      3.08 o 
   2   4  18        0.60        1.14      4.94 o 
   3   4  18        2.22       -0.94      3.33 o 
   4   4  18       17.57       13.15      3.37 o 
   5   4  18        1.69        2.46      3.20 o 
   6   4  18        0.02        2.11      5.35 o 
   7   4  18        0.71       -5.58      6.40 o 
   8   4  18        0.90       -5.63      5.63 o 
 -17   5  18        4.48        7.90     12.16 o 
 -16   5  18        5.30        8.72     10.22 o 
 -15   5  18        0.19       -4.28      5.60 o 
 -14   5  18        6.93       15.35      6.39 o 
 -13   5  18       18.76       24.23      6.81 o 
 -12   5  18        2.85        1.77      5.15 o 
 -11   5  18       56.96       61.39      8.57 o 
 -10   5  18       18.04       31.29      8.21 o 
  -9   5  18        8.79        9.87      7.82 o 
  -8   5  18       22.29       21.13      9.64 o 
  -7   5  18      193.47      190.17     18.28 o 
  -6   5  18       13.78       11.67      4.59 o 
  -5   5  18        7.48        6.65      2.97 o 
  -4   5  18        5.35        1.53      2.65 o 
  -3   5  18        6.03        5.74      6.68 o 
  -2   5  18       10.55        4.27      2.94 o 
  -1   5  18       46.63       47.43      5.88 o 
   0   5  18        1.12       -2.56      2.70 o 
   1   5  18        1.91        0.34      4.53 o 
   2   5  18        4.43        3.23      4.23 o 
   3   5  18       17.86       16.85     11.04 o 
   4   5  18       14.30       21.12      8.84 o 
   5   5  18        0.68       -0.42      4.85 o 
   6   5  18        4.42       -2.80      2.80 o 
   7   5  18        0.12       -0.06      3.22 o 
 -16   6  18        0.65        0.84     12.33 o 
 -15   6  18        3.12        8.84     12.50 o 
 -14   6  18        4.18        6.16      6.23 o 
 -13   6  18        0.44        0.02      9.47 o 
 -12   6  18       12.61       21.65      7.26 o 
 -11   6  18       21.75       18.75      6.98 o 
 -10   6  18        6.14        8.17      6.44 o 
  -9   6  18       14.31       -0.36      7.63 o 
  -8   6  18      134.16      125.06     17.22 o 
  -7   6  18       10.41        7.28      8.96 o 
  -6   6  18       21.81       15.34      8.81 o 
  -5   6  18        5.40        4.49      8.52 o 
  -4   6  18       23.44       23.92     10.42 o 
  -3   6  18       11.56       15.57      8.98 o 
  -2   6  18        1.91        3.48      8.54 o 
  -1   6  18        1.38       -2.43      7.77 o 
   0   6  18       24.20       18.49      9.54 o 
   1   6  18        1.67        5.14      8.53 o 
   2   6  18        0.19       -4.90      7.46 o 
   3   6  18        0.59        1.53      8.56 o 
   4   6  18        0.25       -2.77      8.73 o 
   5   6  18        0.31        1.62      8.59 o 
 -13   7  18        0.68       -1.74      6.06 o 
 -12   7  18        4.76        1.22      7.94 o 
 -11   7  18        9.77       10.36      6.36 o 
 -10   7  18        3.24        3.29      6.44 o 
  -9   7  18        1.91        8.33      6.69 o 
  -8   7  18        0.08       -5.88      8.02 o 
  -7   7  18        0.07       -7.70      7.70 o 
  -6   7  18       48.27       47.35     13.33 o 
  -5   7  18       21.36       18.99     10.56 o 
  -4   7  18        6.38       -7.92      8.19 o 
  -3   7  18        0.25        7.70      9.02 o 
  -2   7  18        4.76        9.51      9.30 o 
  -1   7  18        0.43        2.73      7.82 o 
   0   7  18        0.53       -3.74      7.48 o 
   1   7  18        0.18       -1.49      8.50 o 
   2   7  18        0.07       -7.50      7.50 o 
   3   7  18        0.08       -5.43      8.66 o 
 -10   8  18       11.58        8.62      7.13 o 
  -9   8  18       14.82        8.44      6.83 o 
  -8   8  18       20.30       14.88     10.86 o 
  -7   8  18       28.61       38.97     12.72 o 
  -6   8  18        2.44       -2.15      8.56 o 
  -5   8  18        1.32        5.50      8.79 o 
  -4   8  18        4.53       -3.16      7.56 o 
  -3   8  18        0.54       -5.44      8.87 o 
  -2   8  18        2.12       -1.28      9.06 o 
  -1   8  18        3.16        5.80      9.91 o 
 -20   1  19        2.28       -5.82      5.82 o 
 -19   1  19       12.62       17.05      6.43 o 
 -18   1  19        1.49        5.54      4.54 o 
 -17   1  19       15.29       14.99      4.55 o 
 -16   1  19       15.92       18.90      4.69 o 
 -15   1  19       20.02       17.38      4.48 o 
 -14   1  19       27.33       35.19      5.27 o 
 -13   1  19      556.61      576.48     12.84 o 
 -12   1  19      182.61      200.35      7.25 o 
 -11   1  19       27.91       33.19      2.91 o 
 -10   1  19        1.33       -1.21      1.94 o 
  -9   1  19      250.97      269.05      6.98 o 
  -8   1  19      170.42      191.27      7.69 o 
  -7   1  19       97.42      109.52      5.43 o 
  -6   1  19        6.56        5.67      2.22 o 
  -5   1  19      158.53      175.63      5.75 o 
  -4   1  19       44.84       49.64      3.20 o 
  -3   1  19      152.12      174.89      5.35 o 
  -2   1  19        0.48       -2.56      2.56 o 
  -1   1  19      132.67      159.88      5.80 o 
   0   1  19       38.57       46.34      4.50 o 
   1   1  19      139.46      165.57      7.16 o 
   2   1  19      512.16      538.03     11.70 o 
   3   1  19        4.86       -0.19      3.15 o 
   4   1  19        0.06       -3.12      3.12 o 
   5   1  19        5.53       -2.60      3.30 o 
   6   1  19        1.31        1.37      5.28 o 
   7   1  19        0.33       -2.26      4.50 o 
   8   1  19        2.21       -0.58      6.42 o 
   9   1  19        0.78       -5.46      6.11 o 
 -19   2  19       17.47       28.01      9.60 o 
 -18   2  19       39.82       25.44      8.97 o 
 -17   2  19        0.68       -4.30      6.80 o 
 -16   2  19        6.26       10.10      4.57 o 
 -15   2  19       33.63       45.48      5.38 o 
 -14   2  19       11.37       10.02      3.16 o 
 -13   2  19       18.92       27.24      3.71 o 
 -12   2  19       51.16       38.49      3.64 o 
 -11   2  19       37.45       37.30      3.55 o 
 -10   2  19      463.91      459.05     10.68 o 
  -9   2  19       30.37       36.40      5.37 o 
  -8   2  19        5.82       10.69      3.44 o 
  -7   2  19       74.48       71.12      4.41 o 
  -6   2  19       80.93       93.06      4.95 o 
  -5   2  19      103.65       97.32      5.06 o 
  -4   2  19       33.41       30.49      4.55 o 
  -3   2  19        0.23       -2.23      2.23 o 
  -2   2  19      483.26      498.12     10.22 o 
  -1   2  19       88.45       67.29      4.31 o 
   0   2  19       21.07       18.52      3.19 o 
   1   2  19       59.54       58.72      7.63 o 
   2   2  19       44.78       56.57      5.11 o 
   3   2  19        2.26        6.80      3.94 o 
   4   2  19       30.05       51.25      5.38 o 
   5   2  19        4.35       -1.34      3.70 o 
   6   2  19        1.83       -0.01      3.75 o 
   7   2  19       12.96        3.58      4.19 o 
   8   2  19       14.30       15.14      5.08 o 
 -19   3  19        0.17        5.66      7.58 o 
 -18   3  19        0.01       -0.97      6.93 o 
 -17   3  19        1.31       -6.50      6.50 o 
 -16   3  19       43.37       37.48      9.86 o 
 -15   3  19       11.55        7.93      5.78 o 
 -14   3  19        1.58        0.55      3.16 o 
 -13   3  19       73.25       86.86      9.31 o 
 -12   3  19        3.17        3.22      2.80 o 
 -11   3  19       27.30       21.17      3.44 o 
 -10   3  19      177.11      186.64      7.61 o 
  -9   3  19      117.88      138.93      6.64 o 
  -8   3  19       39.17       34.32      3.97 o 
  -7   3  19      371.09      345.11     10.06 o 
  -6   3  19      111.11      118.83      6.28 o 
  -5   3  19        0.04        1.45      2.75 o 
  -4   3  19      160.97      165.13      6.90 o 
  -3   3  19      322.76      328.75      9.78 o 
  -2   3  19       83.23       77.24      6.43 o 
  -1   3  19        1.59       -1.62      2.56 o 
   0   3  19        5.98       -0.48      2.93 o 
   1   3  19        4.83       -0.09      2.88 o 
   2   3  19       21.60       17.28      3.71 o 
   3   3  19        0.40       -1.01      3.48 o 
   4   3  19        1.50        3.79      3.32 o 
   5   3  19        0.24       -0.68      3.40 o 
   6   3  19        0.17       -0.70      3.55 o 
   7   3  19        3.68        1.60      3.67 o 
   8   3  19        2.34       -1.11      4.02 o 
 -18   4  19       12.28       21.94      8.93 o 
 -17   4  19        1.90       10.58      5.12 o 
 -16   4  19        0.47        1.93      4.70 o 
 -15   4  19       12.19        9.70      4.06 o 
 -14   4  19        6.15        3.81      3.77 o 
 -13   4  19       11.72        9.71      4.13 o 
 -12   4  19        5.62        7.52      2.80 o 
 -11   4  19       38.34       31.21      3.52 o 
 -10   4  19       89.52      100.18      9.52 o 
  -9   4  19      170.02      173.50      9.11 o 
  -8   4  19      327.14      310.79      9.16 o 
  -7   4  19      118.56      121.63      5.68 o 
  -6   4  19       44.99       36.33      4.64 o 
  -5   4  19       57.53       56.43      3.93 o 
  -4   4  19       21.66       20.77      3.01 o 
  -3   4  19        3.39        6.43      4.18 o 
  -2   4  19        2.30       -2.39      2.39 o 
  -1   4  19       55.28       50.51      4.55 o 
   0   4  19        9.14        6.36      2.90 o 
   1   4  19       59.71       66.59      4.86 o 
   2   4  19       57.54       61.56      7.83 o 
   3   4  19        4.55        6.93      4.30 o 
   4   4  19        8.83        3.28      4.29 o 
   5   4  19        1.67       -1.97      4.84 o 
   6   4  19        0.03        0.74      3.87 o 
   7   4  19        3.68        1.75      3.64 o 
 -17   5  19        0.24       30.16     12.82 o 
 -16   5  19        0.03       12.10     12.11 o 
 -15   5  19        1.16       -3.58      5.75 o 
 -14   5  19        5.10        7.25      5.90 o 
 -13   5  19       33.39       36.33      7.42 o 
 -12   5  19        0.74       15.37      6.00 o 
 -11   5  19       33.56       14.26      6.44 o 
 -10   5  19        2.96       -3.56      7.82 o 
  -9   5  19        1.49        6.08      8.12 o 
  -8   5  19        0.27       12.67      8.60 o 
  -7   5  19       56.34       63.84      5.30 o 
  -6   5  19        4.70        3.16      6.78 o 
  -5   5  19        0.04       -1.54      2.68 o 
  -4   5  19        0.01       -2.71      4.17 o 
  -3   5  19        9.33        1.58      3.65 o 
  -2   5  19       56.05       50.45     19.45 o 
  -1   5  19        0.89       -0.97      4.42 o 
   0   5  19       20.02       26.31      4.18 o 
   1   5  19        3.49        5.40      3.40 o 
   2   5  19        1.98       -2.23      3.33 o 
   3   5  19        2.00        1.34      3.57 o 
   4   5  19       11.77       12.55      8.96 o 
   5   5  19       30.28       28.26      3.18 o 
   6   5  19        8.53        6.94      4.91 o 
 -15   6  19        2.46        3.57      6.62 o 
 -14   6  19        8.16       11.95      6.52 o 
 -13   6  19        7.91        4.02     10.23 o 
 -12   6  19       14.22        7.23      7.94 o 
 -11   6  19       32.02       35.37      7.69 o 
 -10   6  19       57.19       38.34      7.97 o 
  -9   6  19       20.50       12.58      9.37 o 
  -8   6  19        3.03       12.29      9.14 o 
  -7   6  19        5.96       -2.00      8.58 o 
  -6   6  19        3.66        5.61      8.58 o 
  -5   6  19       12.93       13.09      9.12 o 
  -4   6  19        2.25        2.93      8.25 o 
  -3   6  19        0.16       -2.42      7.19 o 
  -2   6  19        8.64        1.07      8.72 o 
  -1   6  19        0.34       11.11      8.97 o 
   0   6  19        0.03       -3.07      6.98 o 
   1   6  19        5.17       19.89      9.76 o 
   2   6  19        0.26       13.97      9.68 o 
   3   6  19        7.26       16.19     10.07 o 
   4   6  19        0.21       -4.11      8.74 o 
 -13   7  19       15.79       16.95      7.22 o 
 -12   7  19        0.24        7.80      6.83 o 
 -11   7  19       12.09        6.94      7.09 o 
 -10   7  19        0.98        9.82      7.13 o 
  -9   7  19        7.43        7.61      9.63 o 
  -8   7  19       11.57       11.53      9.75 o 
  -7   7  19        1.84       -4.60      8.93 o 
  -6   7  19        3.35        8.83      9.88 o 
  -5   7  19        0.11        0.57      8.77 o 
  -4   7  19        9.63        2.04      8.64 o 
  -3   7  19       57.11       45.29     12.53 o 
  -2   7  19        2.26        2.69      8.83 o 
  -1   7  19        0.28        4.39      8.80 o 
   0   7  19        2.63       -7.95      7.95 o 
   1   7  19        1.06        2.04      8.69 o 
   2   7  19        1.75        6.50      9.11 o 
  -8   8  19        6.19       -1.89      9.69 o 
  -7   8  19       14.17        7.13      9.97 o 
  -6   8  19        0.00        4.33     10.35 o 
  -5   8  19        0.08       -6.11      8.77 o 
  -4   8  19        3.35       -7.90      7.90 o 
  -3   8  19        5.71        0.99      9.34 o 
 -20   0  20        1.18        1.23      8.77 o 
 -19   0  20        0.67       -3.75      8.39 o 
 -18   0  20       40.42       63.83      8.24 o 
 -17   0  20       60.88       61.54     10.36 o 
 -16   0  20       29.64       39.77      8.61 o 
 -15   0  20       67.97       95.02      8.62 o 
 -14   0  20      351.98      430.31     20.35 o 
 -13   0  20      521.46      485.54     16.80 o 
 -12   0  20       17.53       23.97      5.11 o 
 -11   0  20      146.43      133.85      8.28 o 
 -10   0  20        3.40       -0.57      3.56 o 
  -9   0  20       24.62       17.53      4.73 o 
  -8   0  20        0.97        8.87      6.14 o 
  -7   0  20       12.95       15.29      3.22 o 
  -6   0  20      268.22      241.06      8.47 o 
  -5   0  20        0.20       -2.27      2.60 o 
  -4   0  20       10.87       14.90      4.10 o 
  -3   0  20      135.06      149.77      7.44 o 
  -2   0  20      107.03       92.11      7.52 o 
  -1   0  20     1101.65     1199.22     25.15 o 
   0   0  20        6.70        2.39      4.87 o 
   1   0  20      520.66      611.29     16.38 o 
   2   0  20       16.08        7.53      6.30 o 
   3   0  20        2.29       -6.18      9.05 o 
   4   0  20       17.47       17.75      6.85 o 
   5   0  20        9.05        0.30      5.95 o 
   6   0  20        7.37        7.72      6.45 o 
   7   0  20       20.38       23.03      7.61 o 
   8   0  20        1.27        6.59     14.54 o 
 -20   1  20        7.27        1.81     15.59 o 
 -19   1  20        2.96        1.25      5.88 o 
 -18   1  20        4.23        9.65      4.52 o 
 -17   1  20        1.22       -4.06      4.06 o 
 -16   1  20       32.74       44.31      5.58 o 
 -15   1  20       32.03       25.07      4.83 o 
 -14   1  20        2.69        1.79      5.06 o 
 -13   1  20       24.37       25.07      3.80 o 
 -12   1  20       95.49       86.52      7.02 o 
 -11   1  20       23.35       16.41      3.26 o 
 -10   1  20       10.28       14.19      2.76 o 
  -9   1  20        1.99        3.30      2.39 o 
  -8   1  20       85.74      104.33      4.76 o 
  -7   1  20      180.19      163.59      5.64 o 
  -6   1  20       12.41        9.80      2.61 o 
  -5   1  20       17.88       15.85      2.44 o 
  -4   1  20      102.53      118.30      4.68 o 
  -3   1  20       34.72       37.40      3.19 o 
  -2   1  20       24.71       29.70      4.65 o 
  -1   1  20        5.86        6.37      2.76 o 
   0   1  20       31.31       36.29      4.21 o 
   1   1  20      114.44      115.64      5.58 o 
   2   1  20       16.84       13.36      3.58 o 
   3   1  20        0.03       -2.84      2.84 o 
   4   1  20        5.51        9.89      3.59 o 
   5   1  20        2.43        3.81      3.99 o 
   6   1  20        0.32       -3.59      3.59 o 
   7   1  20        1.05       -3.80      5.83 o 
   8   1  20        5.19        2.47      6.06 o 
 -19   2  20        2.70        2.80      8.18 o 
 -18   2  20       21.51       18.47      8.44 o 
 -17   2  20       41.29       42.36      9.30 o 
 -16   2  20        0.04       -0.94      4.42 o 
 -15   2  20      213.49      230.61      9.66 o 
 -14   2  20        8.56        6.71      3.78 o 
 -13   2  20       79.68       99.76      6.34 o 
 -12   2  20       12.17       11.01      2.90 o 
 -11   2  20        3.00       -2.47      2.47 o 
 -10   2  20      439.03      511.66     11.73 o 
  -9   2  20       38.14       23.37      3.51 o 
  -8   2  20       99.70       83.82      4.92 o 
  -7   2  20      165.66      155.36      8.15 o 
  -6   2  20       73.49       89.24      5.04 o 
  -5   2  20      125.58      140.62      6.78 o 
  -4   2  20       23.74        9.94      3.01 o 
  -3   2  20      408.22      390.42     12.97 o 
  -2   2  20       80.56       87.09      4.81 o 
  -1   2  20       33.77       40.61      3.74 o 
   0   2  20        1.86        1.09      2.80 o 
   1   2  20       32.29       31.37      4.20 o 
   2   2  20        0.00       -3.22      3.22 o 
   3   2  20        0.92       -3.38      3.38 o 
   4   2  20        3.91        4.04      3.80 o 
   5   2  20       18.80       14.28      4.34 o 
   6   2  20        0.04       -3.65      4.81 o 
   7   2  20        2.77        4.74      4.37 o 
   8   2  20        2.91        1.74      4.44 o 
 -19   3  20        3.77        9.86      8.02 o 
 -18   3  20        1.38       -4.81      6.68 o 
 -17   3  20        7.56        6.56      7.09 o 
 -16   3  20        3.96       -2.68      5.93 o 
 -15   3  20        7.38       11.14      4.25 o 
 -14   3  20       60.84       56.33      6.43 o 
 -13   3  20       44.60       39.24      4.16 o 
 -12   3  20        0.35       -2.36      2.72 o 
 -11   3  20        2.39       -0.30      2.70 o 
 -10   3  20      230.69      254.19     10.99 o 
  -9   3  20       15.77        9.39      3.38 o 
  -8   3  20       14.06        4.16      4.66 o 
  -7   3  20       76.57       63.25      5.92 o 
  -6   3  20      369.23      364.99     10.61 o 
  -5   3  20        0.59       -0.32      2.80 o 
  -4   3  20       46.18       47.17      4.44 o 
  -3   3  20       30.02       29.94      4.14 o 
  -2   3  20      208.45      210.10      8.11 o 
  -1   3  20       23.22       22.63      3.88 o 
   0   3  20        3.43        0.75      2.89 o 
   1   3  20        1.01        0.03      4.92 o 
   2   3  20        6.10       -0.96      3.11 o 
   3   3  20        0.15       -3.63      3.63 o 
   4   3  20        1.68       -3.16      3.25 o 
   5   3  20        1.59       -2.87      3.45 o 
   6   3  20        0.34       -3.63      3.63 o 
   7   3  20        6.24        6.61      6.84 o 
 -18   4  20        5.96       10.55      6.38 o 
 -17   4  20        0.35        8.74     19.13 o 
 -16   4  20        6.46        8.51      4.27 o 
 -15   4  20        0.00        1.74      4.93 o 
 -14   4  20        8.44        1.72      3.72 o 
 -13   4  20      124.45      111.21      9.36 o 
 -12   4  20       46.16       52.40      4.94 o 
 -11   4  20       16.56       23.14      3.32 o 
 -10   4  20       15.68       15.05      3.29 o 
  -9   4  20       77.08       89.93      5.30 o 
  -8   4  20       19.64       17.13      3.13 o 
  -7   4  20       11.80       14.06      4.63 o 
  -6   4  20        0.74       -0.18      2.33 o 
  -5   4  20        0.42       -2.68      2.68 o 
  -4   4  20        0.00       -0.43      2.35 o 
  -3   4  20       26.30       25.40      3.32 o 
  -2   4  20        2.64        4.24      2.64 o 
  -1   4  20       16.13       14.52      3.14 o 
   0   4  20        3.30        4.94      3.59 o 
   1   4  20       47.15       51.12      4.56 o 
   2   4  20       18.51       10.51      6.94 o 
   3   4  20        0.09        0.16      3.09 o 
   4   4  20        4.42       -0.30      7.38 o 
   5   4  20        2.43        2.65      4.69 o 
   6   4  20        3.45       -0.79      4.64 o 
 -17   5  20        0.23       20.18     12.13 o 
 -16   5  20        0.01        1.90      6.36 o 
 -15   5  20        0.29       -4.95      5.74 o 
 -14   5  20        0.27       10.23      5.99 o 
 -13   5  20       32.99       36.24      7.47 o 
 -12   5  20        1.66       -0.48      5.34 o 
 -11   5  20        2.47        0.35      5.48 o 
 -10   5  20       15.90       17.32      8.70 o 
  -9   5  20        2.50        7.28      8.31 o 
  -8   5  20        4.21        8.47      3.57 o 
  -7   5  20       25.44       23.80      4.80 o 
  -6   5  20        1.18        0.52      4.43 o 
  -5   5  20       29.76       31.10      4.31 o 
  -4   5  20        8.21        4.88      3.22 o 
  -3   5  20        2.90       -1.31      3.50 o 
  -2   5  20       17.84       14.64      3.76 o 
  -1   5  20       46.04       46.44      5.96 o 
   0   5  20        9.95        8.07      4.37 o 
   1   5  20        6.54       12.78      3.79 o 
   2   5  20        0.06       -0.49      3.54 o 
   3   5  20        4.35        7.28      3.98 o 
   4   5  20        2.01        2.37      4.09 o 
   5   5  20        0.79        3.52      2.48 o 
 -15   6  20        0.66        7.21      9.57 o 
 -14   6  20        0.85       -4.76      5.29 o 
 -13   6  20        1.34        5.79      5.91 o 
 -12   6  20       13.92       14.71      7.02 o 
 -11   6  20       14.56       19.99      7.27 o 
 -10   6  20       11.15       19.76      8.52 o 
  -9   6  20        3.72       -2.67      7.72 o 
  -8   6  20        0.01       -4.27      8.34 o 
  -7   6  20        4.20       11.24      8.64 o 
  -6   6  20        0.07       11.44      9.45 o 
  -5   6  20        1.58       -3.83      8.09 o 
  -4   6  20        7.17        2.98      8.12 o 
  -3   6  20        5.65       -6.82      6.82 o 
  -2   6  20        7.01       19.92      9.59 o 
  -1   6  20        2.12        2.71      8.57 o 
   0   6  20        0.85       -4.89      8.67 o 
   1   6  20        0.65       -6.73      6.73 o 
   2   6  20        0.96       14.58     10.10 o 
   3   6  20        6.03        1.96      9.85 o 
 -12   7  20        5.51        0.35      6.23 o 
 -11   7  20        2.34        3.75      6.36 o 
 -10   7  20        7.23       -0.14      6.42 o 
  -9   7  20        1.49       -2.66      8.58 o 
  -8   7  20        0.20       -2.78      9.07 o 
  -7   7  20        1.95        6.00      9.61 o 
  -6   7  20        6.34       -0.87      8.73 o 
  -5   7  20        0.27       -3.20      7.79 o 
  -4   7  20        5.71       -7.23      7.23 o 
  -3   7  20       14.14        5.08      9.03 o 
  -2   7  20        3.15        6.00      9.83 o 
  -1   7  20        1.77       -1.73      8.37 o 
   0   7  20        0.12       -2.57      8.32 o 
 -19   1  21       34.65       37.14      7.50 o 
 -18   1  21        3.80        1.12      4.39 o 
 -17   1  21        7.38        6.51      4.37 o 
 -16   1  21        6.70        5.90      4.29 o 
 -15   1  21        5.53        9.59      4.29 o 
 -14   1  21      271.48      259.40      9.96 o 
 -13   1  21        0.19       -2.93      2.93 o 
 -12   1  21       13.25       10.68      3.38 o 
 -11   1  21       98.23      116.53      5.97 o 
 -10   1  21      559.95      564.78     17.21 o 
  -9   1  21        3.67        2.87      2.47 o 
  -8   1  21       14.28       14.58      2.77 o 
  -7   1  21       13.04        4.79      2.48 o 
  -6   1  21       10.73       13.16      3.61 o 
  -5   1  21        0.08       -2.22      2.22 o 
  -4   1  21       86.71       98.78      4.66 o 
  -3   1  21       79.55       76.52      5.76 o 
  -2   1  21       37.59       22.93      3.19 o 
  -1   1  21      212.46      234.00      6.87 o 
   0   1  21      153.78      158.91      6.10 o 
   1   1  21       67.44       70.57      4.58 o 
   2   1  21       35.96       39.70      3.96 o 
   3   1  21       13.50       12.32      3.59 o 
   4   1  21       12.35        4.18      3.56 o 
   5   1  21        0.26       -3.78      3.78 o 
   6   1  21        0.91       -4.02      4.02 o 
   7   1  21        0.01       -4.47      4.47 o 
 -19   2  21        1.40       -1.89      7.70 o 
 -18   2  21        3.33       12.94      8.29 o 
 -17   2  21        1.68        3.18      5.88 o 
 -16   2  21       59.20       52.04      6.78 o 
 -15   2  21       69.69       94.32      6.76 o 
 -14   2  21        1.10       -0.46      3.96 o 
 -13   2  21        0.01       -4.02      4.02 o 
 -12   2  21      340.14      329.20     12.36 o 
 -11   2  21      114.12      125.72      5.65 o 
 -10   2  21      270.17      279.08      8.62 o 
  -9   2  21      921.93      954.89     17.93 o 
  -8   2  21        5.86        5.04      3.03 o 
  -7   2  21        6.23        4.71      2.91 o 
  -6   2  21      238.92      244.97     10.59 o 
  -5   2  21      373.41      391.54     10.15 o 
  -4   2  21        4.23        1.85      3.64 o 
  -3   2  21      142.66      140.53      8.31 o 
  -2   2  21       24.88       13.07      4.08 o 
  -1   2  21       12.83        6.94      4.40 o 
   0   2  21        0.67        0.75      2.88 o 
   1   2  21        0.09        2.50      4.03 o 
   2   2  21        7.95        6.07      3.67 o 
   3   2  21        2.86        3.30      3.79 o 
   4   2  21        0.45       -3.52      3.52 o 
   5   2  21        0.26       -0.11      3.87 o 
   6   2  21        7.91        6.26      4.28 o 
   7   2  21        2.13        2.62      4.44 o 
 -18   3  21        2.87        0.42      7.34 o 
 -17   3  21        4.84       -0.72      6.63 o 
 -16   3  21       41.11       33.20      8.28 o 
 -15   3  21       11.68       18.66      4.85 o 
 -14   3  21       40.40       44.28      4.43 o 
 -13   3  21       24.06       18.43      4.36 o 
 -12   3  21      247.16      230.83      7.81 o 
 -11   3  21      183.36      199.61      8.68 o 
 -10   3  21        0.03       -0.72      3.16 o 
  -9   3  21        0.00        6.64      3.35 o 
  -8   3  21        4.56        7.10      3.20 o 
  -7   3  21        1.17       -0.46      2.75 o 
  -6   3  21        9.96       12.11      3.27 o 
  -5   3  21        7.97        5.34      3.05 o 
  -4   3  21        5.95       11.44      3.36 o 
  -3   3  21       65.50       64.25      5.23 o 
  -2   3  21        3.19       12.64      4.15 o 
  -1   3  21      157.43      145.53      7.56 o 
   0   3  21        6.01       10.73      3.63 o 
   1   3  21       74.35       70.24      5.34 o 
   2   3  21       26.61       31.04      4.30 o 
   3   3  21        2.53        2.08      3.37 o 
   4   3  21        4.19        1.30      4.89 o 
   5   3  21        0.02       -4.06      4.06 o 
   6   3  21        2.57       -3.78      3.78 o 
 -17   4  21        7.47        2.70      6.06 o 
 -16   4  21        3.31        3.45      5.36 o 
 -15   4  21       43.16       42.73      6.28 o 
 -14   4  21       10.90        7.00      4.73 o 
 -13   4  21        1.69       -2.62      2.71 o 
 -12   4  21       76.26       79.59      5.78 o 
 -11   4  21        2.55       -0.99      2.68 o 
 -10   4  21       17.43       21.05      3.44 o 
  -9   4  21      112.73      110.66      8.36 o 
  -8   4  21       74.88       72.25      4.76 o 
  -7   4  21       31.41       38.51      3.79 o 
  -6   4  21        0.22        0.23      2.54 o 
  -5   4  21       12.89       12.65      3.01 o 
  -4   4  21        3.58        1.76      2.59 o 
  -3   4  21        5.26       10.48      2.83 o 
  -2   4  21        2.49        0.64      3.08 o 
  -1   4  21       17.84       19.32      3.48 o 
   0   4  21        8.94        4.11      3.13 o 
   1   4  21       14.96       14.65      3.52 o 
   2   4  21        5.71        2.00      3.14 o 
   3   4  21        5.21        4.88      3.51 o 
   4   4  21        0.25       -0.70      3.70 o 
   5   4  21        0.23       -2.28      6.73 o 
 -16   5  21        1.77       14.08     15.28 o 
 -15   5  21       13.10       13.99      6.66 o 
 -14   5  21        6.18       -0.34      5.52 o 
 -13   5  21        1.05        2.32      5.53 o 
 -12   5  21        8.35        6.37      5.80 o 
 -11   5  21        8.85       19.87      6.59 o 
 -10   5  21       25.98        6.53      8.64 o 
  -9   5  21        1.54        4.85      3.58 o 
  -8   5  21        8.92        3.45      3.57 o 
  -7   5  21       25.59       29.46      4.84 o 
  -6   5  21       19.14       16.65      3.90 o 
  -5   5  21        0.17       -2.99      2.99 o 
  -4   5  21       29.10       27.15     14.29 o 
  -3   5  21       24.16       27.58     11.08 o 
  -2   5  21        0.61       -0.87      3.24 o 
  -1   5  21        6.36       11.01      3.87 o 
   0   5  21        9.24        8.58      5.44 o 
   1   5  21        6.69       10.38      6.09 o 
   2   5  21        1.10        3.10      4.00 o 
   3   5  21        1.67        9.93      8.91 o 
   4   5  21        2.16        4.20      4.26 o 
 -14   6  21        0.10        2.42      5.95 o 
 -13   6  21        0.03       -1.10      5.58 o 
 -12   6  21        0.16        5.27      6.10 o 
 -11   6  21       13.37       19.72      7.60 o 
 -10   6  21        0.23        3.36      8.17 o 
  -9   6  21        1.39       -1.47      8.39 o 
  -8   6  21        0.10       16.95      9.76 o 
  -7   6  21        1.62       11.49      9.38 o 
  -6   6  21        5.29       -5.50      8.06 o 
  -5   6  21        0.07       -7.81      7.81 o 
  -4   6  21        2.49       -5.05      8.45 o 
  -3   6  21        0.03       -4.31      7.55 o 
  -2   6  21        2.96        2.50      8.99 o 
  -1   6  21        0.59        9.56      9.16 o 
   0   6  21        8.27       17.05     11.19 o 
   1   6  21        0.09       -3.90      9.16 o 
   2   6  21        0.41        3.88      9.62 o 
 -11   7  21       16.57       30.55      8.40 o 
 -10   7  21       12.02       22.13     14.08 o 
  -9   7  21       15.09        7.61     10.34 o 
  -8   7  21        0.03       13.62     10.22 o 
  -7   7  21        1.20        2.64     10.20 o 
  -6   7  21        1.97        7.53      9.06 o 
  -5   7  21        2.99        3.51      9.30 o 
  -4   7  21        0.03       -0.80      8.20 o 
  -3   7  21        0.28        2.05      9.72 o 
  -2   7  21        4.23        1.83      9.14 o 
  -1   7  21        4.99        2.59      9.77 o 
 -19   0  22       14.52        8.68      6.06 o 
 -18   0  22       32.39       18.99      6.64 o 
 -17   0  22       75.54       75.67      8.24 o 
 -16   0  22       15.93       12.85      5.50 o 
 -15   0  22      119.79      134.94      9.96 o 
 -14   0  22       61.27       70.82      9.06 o 
 -13   0  22       96.22      102.70      8.76 o 
 -12   0  22       33.54       34.26      6.03 o 
 -11   0  22      362.74      413.08     15.01 o 
 -10   0  22       39.91       55.36      6.32 o 
  -9   0  22       15.48       22.48      4.90 o 
  -8   0  22      187.07      186.43     10.17 o 
  -7   0  22      272.01      279.74     16.57 o 
  -6   0  22        0.96       -2.21      4.03 o 
  -5   0  22       13.62        4.55      3.52 o 
  -4   0  22      268.12      317.19     10.82 o 
  -3   0  22      193.54      210.77      9.24 o 
  -2   0  22      549.82      583.72     15.59 o 
  -1   0  22       73.32       94.18      7.09 o 
   0   0  22      180.04      198.24     10.14 o 
   1   0  22        3.84       13.04      4.57 o 
   2   0  22        0.02       -2.40      5.06 o 
   3   0  22        2.72       -3.82      4.07 o 
   4   0  22        1.41        4.67      5.73 o 
   5   0  22        0.07        3.14      6.14 o 
   6   0  22        0.47       -3.46      4.79 o 
 -19   1  22        0.23       -0.20      5.44 o 
 -18   1  22        1.16        1.60      4.40 o 
 -17   1  22        5.69       13.65      4.67 o 
 -16   1  22        9.42        7.29      4.34 o 
 -15   1  22        0.78        3.14      4.02 o 
 -14   1  22        3.75        3.17      3.92 o 
 -13   1  22       67.33       61.36      7.55 o 
 -12   1  22       70.53       82.76      5.42 o 
 -11   1  22       29.04       35.33      4.09 o 
 -10   1  22       35.53       33.73      4.01 o 
  -9   1  22      219.74      230.59      7.74 o 
  -8   1  22        0.08       -2.24      2.24 o 
  -7   1  22        3.74       -0.38      2.52 o 
  -6   1  22      124.06      128.20      5.57 o 
  -5   1  22        0.89       -2.52      2.52 o 
  -4   1  22       22.85       22.86      3.46 o 
  -3   1  22      268.11      306.86      7.73 o 
  -2   1  22      114.83      119.52      5.33 o 
  -1   1  22       61.32       72.44      4.54 o 
   0   1  22       16.29        8.54      3.13 o 
   1   1  22       20.73       22.48      3.47 o 
   2   1  22       24.30       24.48      3.58 o 
   3   1  22        0.00       -1.81      2.99 o 
   4   1  22        2.52        4.96      4.11 o 
   5   1  22        5.00       -4.03      4.20 o 
   6   1  22        0.24       -4.05      4.40 o 
 -19   2  22        0.91       -2.47      7.73 o 
 -18   2  22        0.04       -1.00      5.45 o 
 -17   2  22        2.23        0.91      5.00 o 
 -16   2  22        6.60       -4.36      4.36 o 
 -15   2  22        2.74        1.72      4.03 o 
 -14   2  22       49.66       53.61      5.52 o 
 -13   2  22        9.02       15.68      4.03 o 
 -12   2  22        3.97        3.16      3.49 o 
 -11   2  22        8.01        6.53      2.90 o 
 -10   2  22        1.94        1.55      2.94 o 
  -9   2  22      270.22      293.16      8.73 o 
  -8   2  22        3.65       -2.66      2.66 o 
  -7   2  22       21.05       12.12      3.27 o 
  -6   2  22      156.02      162.29      7.29 o 
  -5   2  22       67.00       71.10      4.98 o 
  -4   2  22        6.52        4.64      3.08 o 
  -3   2  22        5.45        7.16      3.29 o 
  -2   2  22      113.46      136.32     10.94 o 
  -1   2  22       11.33       15.49      3.57 o 
   0   2  22       63.19       71.46      5.51 o 
   1   2  22        1.07       -3.38      5.84 o 
   2   2  22        4.93       -0.15      3.48 o 
   3   2  22        1.35       -4.41      4.41 o 
   4   2  22        0.04       -3.61      3.61 o 
   5   2  22        0.01       -3.91      3.91 o 
   6   2  22        1.86       -0.39      4.09 o 
 -18   3  22        0.73       -2.59      7.15 o 
 -17   3  22        4.69       -6.67      6.67 o 
 -16   3  22        8.24        6.41      6.57 o 
 -15   3  22        6.80        1.91      4.47 o 
 -14   3  22        8.46        1.08      4.29 o 
 -13   3  22        3.54        0.95      3.02 o 
 -12   3  22        0.02       -0.73      2.84 o 
 -11   3  22       22.76       19.53      3.48 o 
 -10   3  22        4.32        2.31      3.25 o 
  -9   3  22      519.98      536.90     13.85 o 
  -8   3  22       18.36        9.61      3.50 o 
  -7   3  22       15.40       17.69      3.57 o 
  -6   3  22       15.09       18.89      3.55 o 
  -5   3  22       49.66       54.50      5.96 o 
  -4   3  22        0.16       -1.11      2.97 o 
  -3   3  22       13.37       11.58      3.62 o 
  -2   3  22      120.21      129.78      7.33 o 
  -1   3  22       34.74       42.54      4.90 o 
   0   3  22      140.85      149.89     17.45 o 
   1   3  22        3.39        6.74      3.66 o 
   2   3  22        5.61        5.96      3.58 o 
   3   3  22        8.84       13.05      4.09 o 
   4   3  22        2.18        0.52      4.13 o 
   5   3  22        1.33       -2.17      4.67 o 
 -17   4  22        1.27       -2.78      6.09 o 
 -16   4  22        8.01        6.69      4.81 o 
 -15   4  22       13.29       15.85      4.44 o 
 -14   4  22       35.58       35.73      4.06 o 
 -13   4  22       36.48       43.51      4.40 o 
 -12   4  22       49.86       60.26      4.76 o 
 -11   4  22        0.05        0.08      2.69 o 
 -10   4  22       18.97       22.60      3.58 o 
  -9   4  22       69.54       45.86      4.29 o 
  -8   4  22       33.88       41.90      5.40 o 
  -7   4  22        0.13       -3.78      3.78 o 
  -6   4  22        4.82        0.80      3.11 o 
  -5   4  22        0.19       -2.24      2.58 o 
  -4   4  22       10.64       10.42      4.47 o 
  -3   4  22       14.83        9.84      3.54 o 
  -2   4  22        9.75        5.46      3.03 o 
  -1   4  22       25.24       23.50      3.85 o 
   0   4  22        0.05        2.92      3.12 o 
   1   4  22        2.42        5.35      3.22 o 
   2   4  22        0.64        2.62      3.42 o 
   3   4  22       14.44       27.10      4.41 o 
   4   4  22        0.71        0.65      3.49 o 
 -16   5  22        0.00        6.54      7.79 o 
 -15   5  22        0.02        6.00      6.07 o 
 -14   5  22       10.56       26.14      7.10 o 
 -13   5  22       31.21       40.81      7.89 o 
 -12   5  22        1.62       11.91      6.11 o 
 -11   5  22        5.66       11.73      6.29 o 
 -10   5  22        5.05        6.76      3.78 o 
  -9   5  22        4.61       -1.84      4.47 o 
  -8   5  22        5.47        1.33      9.27 o 
  -7   5  22        0.02       -3.59      4.25 o 
  -6   5  22       15.00        8.61      4.04 o 
  -5   5  22        2.17       -2.76     10.21 o 
  -4   5  22        0.30       -0.83      3.86 o 
  -3   5  22       14.12       12.22      7.02 o 
  -2   5  22        0.05        1.75      3.62 o 
  -1   5  22        8.68        7.19      3.94 o 
   0   5  22        0.01        0.84      3.96 o 
   1   5  22        0.34        2.05      3.89 o 
   2   5  22        6.23        7.47      5.25 o 
   3   5  22        0.50        4.96      4.52 o 
 -14   6  22        4.90       15.92      7.03 o 
 -13   6  22        5.50        8.15      6.31 o 
 -12   6  22        0.19        9.40      6.46 o 
 -11   6  22       47.46       59.35      9.60 o 
 -10   6  22       10.17       -6.21      6.21 o 
  -9   6  22        4.40        0.69      9.04 o 
  -8   6  22        2.23        2.21      9.00 o 
  -7   6  22        1.12       -6.86      6.86 o 
  -6   6  22        9.10       18.05     10.68 o 
  -5   6  22       14.43       47.88     12.95 o 
  -4   6  22        0.41       -3.54      8.41 o 
  -3   6  22        4.36       -5.70      8.29 o 
  -2   6  22        0.44        1.65      8.99 o 
  -1   6  22        4.14        4.36      8.96 o 
   0   6  22        3.38       11.27     10.21 o 
   1   6  22       12.39       18.31     11.63 o 
 -10   7  22        4.13        8.84      7.46 o 
  -9   7  22        5.13       -5.42      8.99 o 
  -8   7  22        1.89        6.91      9.86 o 
  -7   7  22        0.06       -5.70      8.34 o 
  -6   7  22        1.44       14.94     10.50 o 
  -5   7  22        0.48       -2.55      9.59 o 
  -4   7  22        0.01       12.32      9.83 o 
  -3   7  22        0.50       -8.58      8.58 o 
 -19   1  23        0.01       -0.60      4.64 o 
 -18   1  23        9.07       -1.33      4.99 o 
 -17   1  23       30.86       20.39      5.12 o 
 -16   1  23        4.65        5.31      4.17 o 
 -15   1  23       47.19       32.30      7.08 o 
 -14   1  23        0.98       -3.33      5.90 o 
 -13   1  23        1.04       -2.77      3.73 o 
 -12   1  23      178.98      226.69      9.35 o 
 -11   1  23      205.50      207.76      7.95 o 
 -10   1  23       90.23      102.27      5.92 o 
  -9   1  23       50.74       69.42      5.01 o 
  -8   1  23      120.35      126.05      6.28 o 
  -7   1  23        8.24        4.38      2.89 o 
  -6   1  23       44.89       38.17      4.42 o 
  -5   1  23       16.87       14.61      3.25 o 
  -4   1  23       32.72       39.03      4.02 o 
  -3   1  23       55.63       65.71      4.76 o 
  -2   1  23       15.45       19.43      3.30 o 
  -1   1  23       29.51       21.73      3.38 o 
   0   1  23       15.34       23.28      3.51 o 
   1   1  23        1.54       -1.05      2.80 o 
   2   1  23        2.59       -0.07      3.29 o 
   3   1  23        0.11       -3.25      3.25 o 
   4   1  23        5.95        6.96      3.83 o 
   5   1  23        2.05       -0.74      4.33 o 
 -18   2  23        1.52        1.23      7.39 o 
 -17   2  23        1.48        8.55      5.33 o 
 -16   2  23        1.95       -0.52      4.71 o 
 -15   2  23        3.42        3.15      4.73 o 
 -14   2  23       35.63       32.86      4.93 o 
 -13   2  23       54.26       54.21     10.59 o 
 -12   2  23       26.65       26.19      5.66 o 
 -11   2  23        0.26       -1.13      3.42 o 
 -10   2  23       81.48       76.23      6.70 o 
  -9   2  23        1.71       -2.05      2.80 o 
  -8   2  23       11.84       17.56      3.48 o 
  -7   2  23       29.82       21.21      5.18 o 
  -6   2  23       58.83       59.55      4.78 o 
  -5   2  23        0.01        3.41      3.02 o 
  -4   2  23       17.85       17.47      3.62 o 
  -3   2  23       32.39       38.43      4.44 o 
  -2   2  23       36.84       42.37      5.63 o 
  -1   2  23        1.59        0.72      5.77 o 
   0   2  23       69.24       91.67      8.30 o 
   1   2  23        7.88        5.85      3.77 o 
   2   2  23        0.07       -3.58      4.33 o 
   3   2  23       17.10       15.93      4.59 o 
   4   2  23        1.40       -1.43      4.21 o 
   5   2  23        0.05       -2.39      5.18 o 
 -18   3  23        6.35       15.84      8.04 o 
 -17   3  23        6.02       -6.44      6.44 o 
 -16   3  23        0.01        7.70      7.85 o 
 -15   3  23        2.69       -1.43      4.33 o 
 -14   3  23       30.52       36.95      8.56 o 
 -13   3  23       56.18       62.72      6.46 o 
 -12   3  23       14.60       16.51      3.55 o 
 -11   3  23        4.12        2.12      3.24 o 
 -10   3  23        0.06        6.50      3.46 o 
  -9   3  23        0.57        2.07      3.08 o 
  -8   3  23        0.03        0.17      3.10 o 
  -7   3  23        3.83        1.56      3.00 o 
  -6   3  23        0.08        0.32      2.89 o 
  -5   3  23       18.97       11.97      3.53 o 
  -4   3  23        0.42       -1.08      3.08 o 
  -3   3  23        2.33       -0.26      4.62 o 
  -2   3  23        4.13        8.32      3.72 o 
  -1   3  23       44.82       48.03      5.19 o 
   0   3  23       94.03       91.56      6.65 o 
   1   3  23        4.89        9.56      4.31 o 
   2   3  23        1.35        3.14      3.88 o 
   3   3  23       32.44       39.27      5.07 o 
   4   3  23        0.07        1.33      3.84 o 
 -17   4  23        8.51        8.74      6.53 o 
 -16   4  23       15.14        8.28      6.40 o 
 -15   4  23        9.65       10.42      4.97 o 
 -14   4  23        0.66        2.11      3.02 o 
 -13   4  23        6.40       11.22      3.28 o 
 -12   4  23        2.62        6.15      3.00 o 
 -11   4  23        1.72        5.32      3.26 o 
 -10   4  23       13.91       13.95      3.46 o 
  -9   4  23       11.05        4.16      5.64 o 
  -8   4  23        7.05        6.73      2.97 o 
  -7   4  23        5.71        0.01      3.70 o 
  -6   4  23        2.71        2.88      2.86 o 
  -5   4  23       25.72       19.31      4.56 o 
  -4   4  23        6.22       -0.65      2.98 o 
  -3   4  23       17.75       14.85      3.35 o 
  -2   4  23        0.97        1.37      5.21 o 
  -1   4  23        1.43       -1.00      2.94 o 
   0   4  23        1.82        0.33      4.05 o 
   1   4  23        0.54       -3.75      3.75 o 
   2   4  23        0.63        3.15      3.39 o 
   3   4  23        0.30        0.83      3.46 o 
 -15   5  23        1.41        2.45      7.04 o 
 -14   5  23        0.07        5.24      7.36 o 
 -13   5  23        1.90        6.27      5.96 o 
 -12   5  23        0.73        5.59      5.89 o 
 -11   5  23       14.43       21.03      6.98 o 
 -10   5  23        0.16       -2.67      3.65 o 
  -9   5  23        4.42        5.02      4.00 o 
  -8   5  23        2.76        3.43      3.79 o 
  -7   5  23        5.93        6.14      4.05 o 
  -6   5  23        0.09       -4.24      4.24 o 
  -5   5  23        4.66        2.31      3.74 o 
  -4   5  23        1.88       -1.00      3.63 o 
  -3   5  23        0.36       -0.40      3.66 o 
  -2   5  23        4.47        1.19      3.84 o 
  -1   5  23        0.11       -0.26      7.11 o 
   0   5  23        0.25       -2.19      3.99 o 
   1   5  23       15.36       24.79      5.16 o 
   2   5  23        0.31        1.05      6.85 o 
 -13   6  23        0.58        2.63      5.97 o 
 -12   6  23       18.68       21.89      7.57 o 
 -11   6  23        1.10        8.31      6.57 o 
 -10   6  23        0.97        2.78      9.27 o 
  -9   6  23       40.62       55.59     13.25 o 
  -8   6  23        7.26       12.04     10.67 o 
  -7   6  23        3.58        1.71      9.03 o 
  -6   6  23        0.00       -5.25      8.86 o 
  -5   6  23        2.02        4.76      8.65 o 
  -4   6  23        0.71       -0.50      8.18 o 
  -3   6  23        1.04       -1.99      8.53 o 
  -2   6  23        0.24       -3.05      8.30 o 
  -1   6  23        8.99       13.09     11.00 o 
 -18   0  24        0.01        7.46      5.95 o 
 -17   0  24       43.91       39.94      7.23 o 
 -16   0  24        6.68       -3.77      5.00 o 
 -15   0  24        2.26       -0.75      4.87 o 
 -14   0  24        0.28        0.69      7.37 o 
 -13   0  24       13.34        8.43      5.44 o 
 -12   0  24      431.06      491.26     17.15 o 
 -11   0  24      186.37      217.37     16.90 o 
 -10   0  24      818.66      859.40     41.66 o 
  -9   0  24       51.50       53.18      7.16 o 
  -8   0  24      186.67      203.40     11.18 o 
  -7   0  24       27.72       18.06      5.63 o 
  -6   0  24       16.45        5.91      4.93 o 
  -5   0  24      810.54      912.02     25.59 o 
  -4   0  24        1.22       -3.70      3.70 o 
  -3   0  24       49.39       56.85      5.93 o 
  -2   0  24       24.13       13.58      4.48 o 
  -1   0  24        2.10        3.75      4.29 o 
   0   0  24       36.52       44.95      5.87 o 
   1   0  24        2.81        4.96      4.60 o 
   2   0  24        3.31        0.51      4.41 o 
   3   0  24       14.10       16.86      5.28 o 
   4   0  24        1.04        1.15      4.93 o 
 -18   1  24        5.78        2.02      4.71 o 
 -17   1  24       11.02        8.03      5.20 o 
 -16   1  24       10.12        7.07      4.56 o 
 -15   1  24        3.27       10.70      4.55 o 
 -14   1  24       14.32       11.26      4.47 o 
 -13   1  24      104.21       96.90      6.96 o 
 -12   1  24      228.48      237.83      9.84 o 
 -11   1  24        0.07        1.77      3.79 o 
 -10   1  24       31.64       40.46      5.41 o 
  -9   1  24       29.30       29.53      4.01 o 
  -8   1  24       15.32        4.19      3.25 o 
  -7   1  24        5.78        0.60      3.13 o 
  -6   1  24       24.70       31.48      3.70 o 
  -5   1  24        0.35       -3.19      3.19 o 
  -4   1  24       67.29       83.08      5.20 o 
  -3   1  24       12.72        9.94      3.31 o 
  -2   1  24       35.82       41.43      4.28 o 
  -1   1  24       50.57       54.83      5.16 o 
   0   1  24       12.00       17.31      3.69 o 
   1   1  24       25.11       28.57      4.26 o 
   2   1  24        1.53        5.10      3.64 o 
   3   1  24        2.02        6.00      3.77 o 
   4   1  24        5.16        3.33      3.84 o 
 -18   2  24        3.00       -3.23      4.97 o 
 -17   2  24       17.87       22.20      5.90 o 
 -16   2  24        0.22       -2.14      4.79 o 
 -15   2  24        0.66       -3.57      4.63 o 
 -14   2  24       12.91       12.09      5.09 o 
 -13   2  24        0.81        0.76      3.80 o 
 -12   2  24       43.69       31.04      4.62 o 
 -11   2  24       43.75       51.16      6.92 o 
 -10   2  24        4.90        6.97      4.75 o 
  -9   2  24        3.07        2.72      2.96 o 
  -8   2  24        9.11        3.91      3.00 o 
  -7   2  24        0.36       -2.17      2.76 o 
  -6   2  24        8.82        3.36      3.21 o 
  -5   2  24       12.82       12.66      3.55 o 
  -4   2  24        1.49       -1.52      3.18 o 
  -3   2  24        0.02        0.36      3.66 o 
  -2   2  24       16.47       11.90      4.24 o 
  -1   2  24        8.10        6.87      4.07 o 
   0   2  24        4.30        1.73      3.85 o 
   1   2  24        6.22        7.63      4.14 o 
   2   2  24        0.60       -1.67      3.71 o 
   3   2  24        0.20       -0.06      3.95 o 
   4   2  24        0.37       -3.71      3.71 o 
 -17   3  24        4.77        8.05      5.18 o 
 -16   3  24        9.37        6.95      5.27 o 
 -15   3  24       19.06       23.79      5.49 o 
 -14   3  24       90.41       83.29     11.30 o 
 -13   3  24       21.17       19.51      5.05 o 
 -12   3  24       14.40       10.25      4.42 o 
 -11   3  24       29.36       28.62      4.46 o 
 -10   3  24       25.25       17.58      3.91 o 
  -9   3  24        1.14        1.32      3.25 o 
  -8   3  24        0.45       -1.94      2.94 o 
  -7   3  24        2.52        2.44      3.17 o 
  -6   3  24        8.66       19.12      3.87 o 
  -5   3  24        3.63        2.76      5.48 o 
  -4   3  24        0.01       -3.02      3.02 o 
  -3   3  24       16.55       23.35      4.38 o 
  -2   3  24        3.12        3.54      3.69 o 
  -1   3  24        0.46        1.07      3.46 o 
   0   3  24       10.13        8.50      4.08 o 
   1   3  24        0.29       -3.63      3.63 o 
   2   3  24        5.81        5.91      4.60 o 
   3   3  24        5.07       14.52      4.48 o 
 -16   4  24        0.47       -5.83      5.86 o 
 -15   4  24        5.87        6.50      4.23 o 
 -14   4  24        1.38        1.59      3.44 o 
 -13   4  24        0.45        6.24      3.22 o 
 -12   4  24        0.25       -1.89      2.86 o 
 -11   4  24        0.03       -2.09      3.06 o 
 -10   4  24       12.31       12.89      3.49 o 
  -9   4  24       18.45       17.48      3.66 o 
  -8   4  24       27.05       25.99      3.94 o 
  -7   4  24       11.51       11.83      3.40 o 
  -6   4  24       12.39        7.67      3.26 o 
  -5   4  24        0.60       -2.75      2.78 o 
  -4   4  24        0.91       -0.84      5.17 o 
  -3   4  24        1.35        1.68      8.31 o 
  -2   4  24        0.06        0.45      3.09 o 
  -1   4  24        6.41        2.62      3.33 o 
   0   4  24       13.76       12.75      3.87 o 
   1   4  24        1.00       -1.92      3.40 o 
   2   4  24        0.39        3.64      3.63 o 
 -14   5  24        9.74       13.99      6.24 o 
 -13   5  24        9.58       16.18      6.52 o 
 -12   5  24       23.42       35.75      7.69 o 
 -11   5  24        8.99        7.21      4.14 o 
 -10   5  24        3.67       -1.23      3.73 o 
  -9   5  24       10.06        1.68     12.75 o 
  -8   5  24       12.23       12.62      4.37 o 
  -7   5  24        3.68        5.71      7.92 o 
  -6   5  24        3.31        0.60      6.42 o 
  -5   5  24        0.00       -3.48      3.48 o 
  -4   5  24        0.33        4.46      7.79 o 
  -3   5  24        0.33       -2.35      3.65 o 
  -2   5  24       14.56        9.63      4.45 o 
  -1   5  24       44.45       52.41      6.30 o 
   0   5  24        0.57        2.88      4.32 o 
 -12   6  24        4.36        3.71     11.05 o 
 -11   6  24       16.12       16.89      7.47 o 
 -10   6  24        7.31       12.96     10.32 o 
  -9   6  24        9.99       23.42     11.34 o 
  -8   6  24       24.46       49.53     13.94 o 
  -7   6  24        3.41       -3.63      8.43 o 
  -6   6  24        0.30       -7.67      7.67 o 
  -5   6  24        8.77       15.60     10.63 o 
  -4   6  24        0.17       -4.97      8.81 o 
  -3   6  24        0.38        9.39      9.27 o 
  -2   6  24        2.90        3.95      8.70 o 
 -18   1  25        0.70        9.26      7.01 o 
 -17   1  25        1.98        0.74      4.44 o 
 -16   1  25        0.37        0.72      4.17 o 
 -15   1  25       25.08       19.04      4.78 o 
 -14   1  25       50.38       32.97      5.30 o 
 -13   1  25       39.25       34.20      5.10 o 
 -12   1  25        0.08        1.35      3.91 o 
 -11   1  25       68.34       75.72      6.32 o 
 -10   1  25        8.88        8.57      4.11 o 
  -9   1  25      120.74      120.69      7.49 o 
  -8   1  25       17.67       10.21      4.10 o 
  -7   1  25        3.85       -1.17      3.69 o 
  -6   1  25       13.20       17.83      4.52 o 
  -5   1  25       84.77       92.60      5.61 o 
  -4   1  25       77.40       71.16      6.64 o 
  -3   1  25       45.38       50.54      5.07 o 
  -2   1  25        2.54        5.26      3.65 o 
  -1   1  25        1.45        3.22      3.66 o 
   0   1  25        2.06        3.29      3.27 o 
   1   1  25        0.00        0.35      3.39 o 
   2   1  25       15.17       17.14      4.11 o 
   3   1  25        2.35        1.27      3.77 o 
 -17   2  25        2.61        3.22      5.40 o 
 -16   2  25        4.54        3.11      5.03 o 
 -15   2  25       13.79        7.79      5.14 o 
 -14   2  25       18.36       11.98      5.22 o 
 -13   2  25        0.24        1.35      5.32 o 
 -12   2  25        1.63        5.81      3.83 o 
 -11   2  25       20.17        8.48      3.86 o 
 -10   2  25       22.19       24.43      4.47 o 
  -9   2  25       25.39       18.28      4.08 o 
  -8   2  25        6.81        8.57      3.30 o 
  -7   2  25       15.16       15.22      4.46 o 
  -6   2  25        0.86       -1.15      3.00 o 
  -5   2  25        1.90        1.77      3.69 o 
  -4   2  25        8.74        9.90      4.65 o 
  -3   2  25       13.05       13.26      4.39 o 
  -2   2  25      122.50      133.57     12.72 o 
  -1   2  25       19.76       24.09      4.93 o 
   0   2  25        0.33        5.33      4.13 o 
   1   2  25        0.17        6.33      4.37 o 
   2   2  25        0.81        4.63      4.45 o 
   3   2  25        0.03       -1.59      4.03 o 
 -17   3  25        0.94        4.93      5.16 o 
 -16   3  25        7.51        4.25      5.03 o 
 -15   3  25       15.25       20.76      5.55 o 
 -14   3  25        7.93        6.75      4.74 o 
 -13   3  25       15.66       14.78      5.93 o 
 -12   3  25        0.78        1.86      4.04 o 
 -11   3  25       14.27       18.11      7.10 o 
 -10   3  25        0.35        3.05      3.49 o 
  -9   3  25        5.04        8.61      4.69 o 
  -8   3  25        7.88        1.97      3.44 o 
  -7   3  25        3.39        2.50      3.26 o 
  -6   3  25        6.57        4.66      3.54 o 
  -5   3  25        0.25       -2.03      3.24 o 
  -4   3  25        3.08        6.16      3.67 o 
  -3   3  25       19.43       17.23      5.91 o 
  -2   3  25        9.54       10.80      4.16 o 
  -1   3  25       11.59       13.90      5.22 o 
   0   3  25        0.14        2.18      3.84 o 
   1   3  25        0.09        5.75      4.11 o 
   2   3  25        0.06        4.17      4.06 o 
 -15   4  25       33.22       31.92      5.18 o 
 -14   4  25        0.31       -3.49      4.60 o 
 -13   4  25        8.06       17.95      3.99 o 
 -12   4  25       15.68       20.82      3.72 o 
 -11   4  25       27.38       25.86      4.89 o 
 -10   4  25        4.95        8.29      3.51 o 
  -9   4  25        7.71        5.60      3.33 o 
  -8   4  25        5.12        4.64      3.22 o 
  -7   4  25       22.37       31.42      4.21 o 
  -6   4  25        5.73        2.73      3.20 o 
  -5   4  25        8.18        4.75      4.14 o 
  -4   4  25        4.30       -2.08      3.10 o 
  -3   4  25        0.23       -2.30      3.05 o 
  -2   4  25       20.82       33.80      6.23 o 
  -1   4  25        1.03        3.96      3.49 o 
   0   4  25        1.89       -2.11      3.51 o 
   1   4  25       13.38       17.99      4.18 o 
 -13   5  25        8.46       12.32     11.76 o 
 -12   5  25        1.47        0.29      6.11 o 
 -11   5  25       11.51       11.23      4.74 o 
 -10   5  25        0.64        3.47      4.81 o 
  -9   5  25       11.64       -1.01      3.97 o 
  -8   5  25       24.25       28.37      5.15 o 
  -7   5  25        3.52        7.39      5.01 o 
  -6   5  25        0.00       -5.16      6.75 o 
  -5   5  25        0.11       -0.08      3.89 o 
  -4   5  25        0.41       -2.81      3.89 o 
  -3   5  25        6.45        7.17      4.34 o 
  -2   5  25        4.55       12.82      4.64 o 
  -1   5  25       13.84       14.80      5.05 o 
 -10   6  25        6.44       -8.79      8.79 o 
  -9   6  25        4.43        2.30     10.11 o 
  -8   6  25        9.27        5.26      9.86 o 
  -7   6  25        1.26       -1.34      8.97 o 
  -6   6  25        2.55       -4.90      8.78 o 
  -5   6  25        0.21        2.65      9.67 o 
 -17   0  26        5.00       -5.31      5.31 o 
 -16   0  26        0.38       -5.69      5.69 o 
 -15   0  26        2.37        1.75      5.37 o 
 -14   0  26        2.81        0.43      5.01 o 
 -13   0  26       20.15       18.75      6.53 o 
 -12   0  26       82.34       81.34      8.28 o 
 -11   0  26       34.74       38.99      6.63 o 
 -10   0  26       30.29       45.32      6.86 o 
  -9   0  26      113.80       91.94      8.52 o 
  -8   0  26       73.53       93.75      8.58 o 
  -7   0  26        0.38       -4.53      4.53 o 
  -6   0  26      155.82      177.76     11.28 o 
  -5   0  26       77.03      108.23     10.51 o 
  -4   0  26       55.73       61.99      7.67 o 
  -3   0  26       28.89       37.55      8.77 o 
  -2   0  26       31.21       24.44      5.17 o 
  -1   0  26        0.31        2.40      4.22 o 
   0   0  26        0.48        9.46      4.77 o 
   1   0  26        0.99        3.67      4.56 o 
   2   0  26        1.34       -1.03      5.16 o 
 -17   1  26        1.73       -4.23      4.23 o 
 -16   1  26        1.59       -0.54      4.35 o 
 -15   1  26        3.02       -4.07      4.07 o 
 -14   1  26       18.35       20.32      4.86 o 
 -13   1  26        1.29        2.70      4.14 o 
 -12   1  26       98.34       85.65      6.79 o 
 -11   1  26       40.56       42.93      5.40 o 
 -10   1  26        4.14        3.06      3.82 o 
  -9   1  26        6.85        1.12      3.73 o 
  -8   1  26        5.72        9.70      4.04 o 
  -7   1  26       36.66       26.75      4.90 o 
  -6   1  26        0.27        1.51      3.85 o 
  -5   1  26        0.04        2.48      4.94 o 
  -4   1  26        9.29       15.37      3.90 o 
  -3   1  26       10.45       15.84      4.02 o 
  -2   1  26       18.03       23.05      4.38 o 
  -1   1  26       13.47        6.19      3.88 o 
   0   1  26        5.74        9.28      4.50 o 
   1   1  26        9.22       17.09      4.11 o 
   2   1  26        0.33        3.64      3.70 o 
 -17   2  26       12.13       11.58      5.75 o 
 -16   2  26        0.84        2.97      5.00 o 
 -15   2  26       20.07       13.48      8.50 o 
 -14   2  26        0.28        2.67      4.95 o 
 -13   2  26       70.53       71.95      7.70 o 
 -12   2  26       12.98       19.06      5.49 o 
 -11   2  26        7.91        7.49      6.47 o 
 -10   2  26        6.72        3.47      6.77 o 
  -9   2  26        6.02        0.11      3.52 o 
  -8   2  26        3.16       -2.84      3.98 o 
  -7   2  26        3.74        5.49      3.84 o 
  -6   2  26        8.08        8.67      5.78 o 
  -5   2  26        0.11       -2.46      3.60 o 
  -4   2  26       79.01       88.66      7.06 o 
  -3   2  26       13.65       16.37      4.62 o 
  -2   2  26       34.71       28.71      5.16 o 
  -1   2  26        4.72        6.15      4.28 o 
   0   2  26        4.45        5.67      4.30 o 
   1   2  26        7.22        1.45      4.38 o 
   2   2  26        0.14        2.66      4.41 o 
 -16   3  26        4.53        7.12      5.14 o 
 -15   3  26        0.13       -4.53      4.53 o 
 -14   3  26       18.82       19.00      5.40 o 
 -13   3  26        1.66        2.06      4.45 o 
 -12   3  26        0.97        3.55      4.36 o 
 -11   3  26       16.05       12.56      4.76 o 
 -10   3  26       11.21        7.42      4.20 o 
  -9   3  26        5.31        6.25      3.66 o 
  -8   3  26        4.70       -1.69      3.38 o 
  -7   3  26       19.21       20.03      4.16 o 
  -6   3  26       12.36        5.90      3.66 o 
  -5   3  26        1.11       -2.98      3.37 o 
  -4   3  26        0.01        2.03      4.64 o 
  -3   3  26       28.47       27.24      6.79 o 
  -2   3  26       13.12       11.05      4.29 o 
  -1   3  26        0.11        1.75      4.00 o 
   0   3  26        0.14        1.15      3.94 o 
   1   3  26        1.04       -0.03      3.95 o 
 -14   4  26        8.80       13.77      4.65 o 
 -13   4  26       19.91       13.70      4.44 o 
 -12   4  26        0.01        4.50      3.50 o 
 -11   4  26       10.40        9.80      3.69 o 
 -10   4  26        3.69        3.82      3.38 o 
  -9   4  26       20.07       11.31      7.89 o 
  -8   4  26        0.42        0.51      3.22 o 
  -7   4  26        0.33       -1.40      3.67 o 
  -6   4  26        0.44        2.02      3.27 o 
  -5   4  26        0.71        0.33      7.34 o 
  -4   4  26        1.94        0.79      3.23 o 
  -3   4  26        8.05        7.32      3.67 o 
  -2   4  26        1.95        0.47      3.97 o 
  -1   4  26        3.22        6.40      3.84 o 
 -12   5  26        9.74       11.63      4.71 o 
 -11   5  26       14.95       18.11      5.18 o 
 -10   5  26        0.49        0.62      4.37 o 
  -9   5  26        3.25       -1.69      8.01 o 
  -8   5  26        6.23        6.57      4.58 o 
  -7   5  26        0.14        0.46      4.02 o 
  -6   5  26        0.42       -2.58      3.98 o 
  -5   5  26        1.24       -2.88      4.09 o 
  -4   5  26        9.64       13.09     13.13 o 
  -3   5  26        4.24        7.26      4.69 o 
 -17   1  27        6.32        8.44      4.86 o 
 -16   1  27        0.29       -4.27      4.35 o 
 -15   1  27        4.19       -4.18      4.18 o 
 -14   1  27        1.79       -3.99      3.99 o 
 -13   1  27       12.79       10.26      4.52 o 
 -12   1  27        2.13        4.22      4.06 o 
 -11   1  27        8.56       12.67      4.42 o 
 -10   1  27       17.53       13.50      4.41 o 
  -9   1  27        0.69       -3.67      3.67 o 
  -8   1  27       10.43        5.61      5.79 o 
  -7   1  27       22.70       18.46      4.79 o 
  -6   1  27        0.85        2.58      4.07 o 
  -5   1  27       11.52       21.06      4.79 o 
  -4   1  27       19.35       17.21      4.78 o 
  -3   1  27       34.24       40.30      5.02 o 
  -2   1  27        2.77        6.15      3.78 o 
  -1   1  27       15.64       15.92      4.40 o 
   0   1  27        0.73       -3.67      3.67 o 
   1   1  27        5.14        3.61      4.27 o 
 -16   2  27       12.32       10.87      5.74 o 
 -15   2  27        8.33       13.45      6.71 o 
 -14   2  27        8.12        0.55      5.13 o 
 -13   2  27        3.35        1.55      6.90 o 
 -12   2  27       44.77       40.68      6.59 o 
 -11   2  27       48.88       60.66      7.13 o 
 -10   2  27       34.89       28.65      8.99 o 
  -9   2  27       44.95       49.35      8.95 o 
  -8   2  27       41.58       34.70      5.98 o 
  -7   2  27       41.69       58.43     12.21 o 
  -6   2  27        4.35        6.61      5.84 o 
  -5   2  27       87.49       69.71      6.53 o 
  -4   2  27       28.22       36.78      5.41 o 
  -3   2  27        1.42       -3.90      3.90 o 
  -2   2  27        0.83        2.80      4.11 o 
  -1   2  27        3.17       -0.20      4.11 o 
   0   2  27        3.23        3.41      4.46 o 
 -15   3  27        2.35        9.85      5.21 o 
 -14   3  27       10.20        2.04      4.77 o 
 -13   3  27       71.97       88.44      8.17 o 
 -12   3  27       22.32       30.83      5.82 o 
 -11   3  27        1.29       -0.93      4.30 o 
 -10   3  27        0.55        3.78      7.03 o 
  -9   3  27        2.74       -3.95      3.95 o 
  -8   3  27        7.54        6.02      3.85 o 
  -7   3  27        0.13       -1.24      3.45 o 
  -6   3  27        7.49        6.94      4.70 o 
  -5   3  27        0.03        1.69      6.68 o 
  -4   3  27        4.69        7.01      6.14 o 
  -3   3  27        1.58        3.81      4.72 o 
  -2   3  27        0.52        1.63      3.84 o 
  -1   3  27       16.83       17.11      4.66 o 
 -13   4  27        8.79        7.67      4.25 o 
 -12   4  27        0.49        2.41      4.36 o 
 -11   4  27        0.01       -0.11      3.82 o 
 -10   4  27        0.00       -2.73      3.18 o 
  -9   4  27        6.63       10.49      4.67 o 
  -8   4  27        0.45       -0.96      3.35 o 
  -7   4  27        0.83       -3.15      3.15 o 
  -6   4  27        0.03       -3.08      3.08 o 
  -5   4  27        0.76       -2.23      3.38 o 
  -4   4  27        2.43        2.91      3.63 o 
  -3   4  27        5.00        6.08      3.67 o 
  -2   4  27        0.45        1.60      3.64 o 
 -10   5  27        0.62        6.36      4.65 o 
  -9   5  27        0.86        1.33      8.52 o 
  -8   5  27        0.83       -8.61      8.61 o 
  -7   5  27        2.13       -4.13      4.13 o 
  -6   5  27        0.46        3.37      4.47 o 
 -16   0  28        0.05        9.29      5.99 o 
 -15   0  28        8.26        0.98      5.93 o 
 -14   0  28       91.17       69.93      8.53 o 
 -13   0  28       88.71       49.85      7.75 o 
 -12   0  28        1.66        4.95      5.35 o 
 -11   0  28       85.25       89.93      9.09 o 
 -10   0  28        4.64       -1.54      5.18 o 
  -9   0  28        3.17        8.54      5.69 o 
  -8   0  28        0.01        3.29      5.42 o 
  -7   0  28        0.37       -4.61      4.61 o 
  -6   0  28       11.81       27.72      6.35 o 
  -5   0  28       22.59       15.42      5.89 o 
  -4   0  28        5.02       -3.54      8.59 o 
  -3   0  28        0.05       -3.43      4.88 o 
  -2   0  28        7.48       -0.50      5.43 o 
  -1   0  28        6.10       19.03      6.30 o 
   0   0  28        0.49       -4.66      5.48 o 
 -16   1  28        2.69        4.55      4.70 o 
 -15   1  28        0.02       -2.16      4.47 o 
 -14   1  28        5.58       14.75      4.91 o 
 -13   1  28        1.31       10.25      4.53 o 
 -12   1  28        0.27       -2.07      4.63 o 
 -11   1  28        2.84        0.58      4.90 o 
 -10   1  28        1.10       -2.44      3.93 o 
  -9   1  28       35.71       33.31      5.15 o 
  -8   1  28        0.31       -1.97      3.93 o 
  -7   1  28       11.70       10.97      4.45 o 
  -6   1  28       12.45       14.61      4.58 o 
  -5   1  28       27.75       21.55      5.00 o 
  -4   1  28        1.62        2.63      4.72 o 
  -3   1  28        0.09       -3.86      3.86 o 
  -2   1  28        4.70        8.43      4.11 o 
  -1   1  28        2.48        4.02      3.93 o 
 -15   2  28       14.24        1.53      5.14 o 
 -14   2  28        8.92        3.47      5.07 o 
 -13   2  28       19.79       19.27      6.43 o 
 -12   2  28       15.54       19.63      8.58 o 
 -11   2  28       11.63       10.15      5.06 o 
 -10   2  28        3.53       -0.68      5.62 o 
  -9   2  28        0.21       -4.41      4.41 o 
  -8   2  28        3.62        5.16      4.82 o 
  -7   2  28       13.18       16.50      5.50 o 
  -6   2  28       14.13       18.28      5.67 o 
  -5   2  28       10.30        7.44      4.37 o 
  -4   2  28        0.00        6.22      4.15 o 
  -3   2  28        0.00       -0.39      5.18 o 
  -2   2  28        0.05       -2.48      4.05 o 
  -1   2  28        0.01        4.38      4.67 o 
 -14   3  28        2.68        1.45      4.82 o 
 -13   3  28        0.17        5.39      4.93 o 
 -12   3  28        7.74        0.97      4.70 o 
 -11   3  28        0.03       -1.79      4.31 o 
 -10   3  28        0.16        2.12      4.43 o 
  -9   3  28       17.32       21.07      5.90 o 
  -8   3  28        3.44        4.62      6.46 o 
  -7   3  28        0.00       -3.27      3.61 o 
  -6   3  28        1.77       -1.73      3.71 o 
  -5   3  28        0.01       -2.73      3.92 o 
  -4   3  28        1.08        4.65      4.08 o 
  -3   3  28        0.03        3.03      4.08 o 
  -2   3  28        6.07        1.80      4.19 o 
 -12   4  28        2.77       -1.13      3.96 o 
 -11   4  28        5.83        3.75      3.98 o 
 -10   4  28        5.65        8.40      4.30 o 
  -9   4  28        7.86        5.59      4.40 o 
  -8   4  28        4.92        1.16      3.58 o 
  -7   4  28        1.48       -0.01      5.00 o 
  -6   4  28        2.75        1.18      5.58 o 
  -5   4  28        1.34       -1.02      3.52 o 
 -15   1  29       16.45       28.40      5.77 o 
 -14   1  29       25.15       15.07      6.12 o 
 -13   1  29        9.64       10.76      5.23 o 
 -12   1  29       29.45       31.36      5.39 o 
 -11   1  29        0.04        5.23      4.15 o 
 -10   1  29       30.97       36.56      5.36 o 
  -9   1  29       10.17        7.94      4.38 o 
  -8   1  29        0.71       10.54      4.32 o 
  -7   1  29        9.56        2.09      4.35 o 
  -6   1  29       15.01       12.91      4.61 o 
  -5   1  29        0.04        4.51      4.36 o 
  -4   1  29        0.57       -4.07      4.07 o 
  -3   1  29        0.36        0.65      4.43 o 
  -2   1  29        1.67        5.98      6.84 o 
 -14   2  29        0.74        2.75      5.33 o 
 -13   2  29        3.73       -0.57      5.05 o 
 -12   2  29        3.28        5.51      5.14 o 
 -11   2  29        0.77        5.59      5.24 o 
 -10   2  29        3.85        9.52      5.04 o 
  -9   2  29       23.05       18.71      5.67 o 
  -8   2  29       21.67       25.67      5.92 o 
  -7   2  29        0.09        5.88      5.40 o 
  -6   2  29       14.41       22.29      5.87 o 
  -5   2  29        2.22        2.17      7.88 o 
  -4   2  29        0.78       -1.48      5.87 o 
  -3   2  29        1.03        1.53      5.08 o 
 -12   3  29        3.78       -5.25      5.25 o 
 -11   3  29       14.30       19.67      5.46 o 
 -10   3  29        1.26       -4.29      4.29 o 
  -9   3  29        0.36       -0.44      4.41 o 
  -8   3  29        1.25        1.86      4.47 o 
  -7   3  29        1.00       -3.29      4.11 o 
  -6   3  29        4.49       10.42      6.59 o 
  -5   3  29        2.28        5.16      4.17 o 
 -13   0  30        1.59       -4.78      5.22 o 
 -12   0  30        4.67        2.17      5.64 o 
 -11   0  30        4.06        1.78      5.40 o 
 -10   0  30       25.19       19.18     12.96 o 
  -9   0  30       10.34       -2.80      5.34 o 
  -8   0  30       26.35       34.28      6.89 o 
  -7   0  30       49.04       36.38      7.05 o 
  -6   0  30        0.07       -4.27      4.99 o 
  -5   0  30        2.30        2.39      5.41 o 
  -4   0  30        0.48        1.61      5.71 o 
 -13   1  30        0.01       -0.90      4.24 o 
 -12   1  30        3.88        7.43      4.50 o 
 -11   1  30        0.91        0.48      4.30 o 
 -10   1  30        1.04       -1.68      6.03 o 
  -9   1  30       12.12        3.70      4.42 o 
  -8   1  30        0.23       -3.95      3.95 o 
  -7   1  30       10.73        6.13      4.46 o 
  -6   1  30        1.21        3.35      4.35 o 
  -5   1  30        4.74        1.65      4.34 o 
  -4   1  30        0.13       -0.59      4.37 o 
 -12   2  30        0.01        6.66      5.20 o 
 -11   2  30        8.17        3.77      5.33 o 
 -10   2  30        2.55        1.67      5.14 o 
  -9   2  30        5.98        4.18      5.86 o 
  -8   2  30       17.76       17.58      5.84 o 
  -7   2  30        0.26       -0.16      4.98 o 
  -6   2  30        3.08        8.18      7.20 o 
 -10   1  31       11.78        8.25     13.41 o 
  -9   1  31        6.40       -1.15      4.31 o 
  -8   1  31        0.98       -1.83      5.17 o 
                                                 
